# Supplementary material for: (Benzyl phenyl sulfoxide-κO)­chlorido­triphenyl­tin(IV)
Source: Acta Crystallogr Sect E Struct Rep Online. 2012 Feb 17;68(Pt 3):m304. doi: 10.1107/S1600536812005910 (PMC3297256; doi:10.1107/S1600536812005910)
Supplement: Supplementary file 1 [file e-68-0m304-sup1.cif]

##############################################################################
#                                                                            #
# This CIF contains the data in a paper accepted for publication in          #
# Acta Crystallographica Section E. It conforms to the requirements of       #
# Notes for Authors for Acta Crystallographica Section E, and has been       #
# peer reviewed under the auspices of the IUCr Commission on Journals.       #
#                                                                            #
# Full details of the Crystallographic Information File format               #
# are given in the paper "The Crystallographic Information File (CIF):       #
# a New Standard Archive File for Crystallography" by S. R. Hall, F. H.      #
# Allen and I. D. Brown [Acta Cryst. (1991), A47, 655-685].                  #
#                                                                            #
# The current version of the core CIF dictionary is obtainable from          #
# ftp://ftp.iucr.org/pub/cif_core.dic.                                       #
#                                                                            #
# Software is freely available for graphical display of the structure(s)     #
# in this CIF. For information consult the CIF software page                 #
# http://www.iucr.org/resources/cif/software.                                #
#                                                                            #
# This file may be used for bona fide research purposes within the           #
# scientific community so long as proper attribution is given to the journal # 
# article from which it was obtained.                                        #
#                                                                            #
##############################################################################
data_global
_audit_creation_method     SHELXL-97
_journal_data_validation_number     ?
_journal_date_recd_electronic     2012-01-10
_journal_date_accepted     2012-02-10
_journal_name_full     'Acta Crystallographica, Section E'
_journal_year     2012
_journal_volume     68
_journal_issue      3
_journal_page_first     m304
_journal_page_last     m304
_journal_paper_category     QM
_journal_paper_doi     10.1107/S1600536812005910
_journal_coeditor_code     TK5048
_publ_contact_author_name     'Prof. Tan, Guo-xia'
_publ_contact_author_address
;
School of Chemistry and Chemical Engineering
Linyi University
Linyi 276000
People's Republic of China
;
_publ_contact_author_email     'guoxiatan@163.com'
_publ_contact_author_fax     '86 0539 2060311'
_publ_contact_author_phone     '86 0539 2060311'
_publ_section_title
;
(Benzyl phenyl sulfoxide-\k<i>O</i>)chloridotriphenyltin(IV)
;
loop_
    _publ_author_name
    _publ_author_address
    'Tan, Guo-Xia'
;
School of Chemistry and Chemical Engineering
Linyi University
Linyi 276000
People's Republic of China
;
    'Zhang, Chang-Fa'
;
Shandong Water Polytechnic
Rizhao 276826
People's Republic of China
;
_publ_section_synopsis     .
data_I
_audit_creation_method     SHELXL-97
_chemical_name_systematic
;
(Benzyl phenyl sulfoxide-\k<i>O</i>)chloridotriphenyltin(IV)
;
_chemical_name_common     ?
_chemical_formula_moiety     'C31 H27 Cl O S Sn'
_chemical_formula_sum     'C31 H27 Cl O S Sn'
_chemical_formula_iupac     '[Sn (C6 H5)3 Cl (C13 H12 O S)]'
_chemical_formula_weight     601.73
_chemical_melting_point     ?
_symmetry_cell_setting     orthorhombic
_symmetry_space_group_name_H-M     'P 21 21 21'
_symmetry_space_group_name_Hall     'P 2ac 2ab'
loop_
    _symmetry_equiv_pos_as_xyz
    'x, y, z'
    '-x+1/2, -y, z+1/2'
    'x+1/2, -y+1/2, -z'
    '-x, y+1/2, -z+1/2'
_cell_length_a     9.744(5)
_cell_length_b     10.016(3)
_cell_length_c     28.840(5)
_cell_angle_alpha     90.00
_cell_angle_beta     90.00
_cell_angle_gamma     90.00
_cell_volume     2814.7(17)
_cell_formula_units_Z     4
_cell_measurement_reflns_used     35
_cell_measurement_theta_min     5.12
_cell_measurement_theta_max     12.51
_cell_measurement_temperature     295(2)
_exptl_crystal_description     block
_exptl_crystal_colour     colourless
_exptl_crystal_size_max     0.32
_exptl_crystal_size_mid     0.28
_exptl_crystal_size_min     0.21
_exptl_crystal_density_diffrn     1.420
_exptl_crystal_density_meas     ?
_exptl_crystal_density_method     'not measured'
_exptl_crystal_F_000     1216
_exptl_absorpt_coefficient_mu     1.098
_exptl_absorpt_correction_type     psi-scan
_exptl_absorpt_process_details     '(XSCANS; Bruker, 1996)'
_exptl_absorpt_correction_T_min     0.7202
_exptl_absorpt_correction_T_max     0.8022
_exptl_special_details
;
;
_diffrn_ambient_temperature     295(2)
_diffrn_radiation_type     MoK\a
_diffrn_radiation_wavelength     0.71069
_diffrn_radiation_source     'fine-focus sealed tube'
_diffrn_radiation_monochromator     graphite
_diffrn_measurement_device_type     'Bruker P4 diffractometer'
_diffrn_measurement_method     \w
_diffrn_detector_area_resol_mean     ?
_diffrn_reflns_number     3690
_diffrn_reflns_av_R_equivalents     0.0212
_diffrn_reflns_av_sigmaI/netI     0.0533
_diffrn_reflns_theta_min     2.15
_diffrn_reflns_theta_max     25.00
_diffrn_reflns_theta_full     25.00
_diffrn_measured_fraction_theta_max     1.000
_diffrn_measured_fraction_theta_full     1.000
_diffrn_reflns_limit_h_min     -1
_diffrn_reflns_limit_h_max     11
_diffrn_reflns_limit_k_min     -1
_diffrn_reflns_limit_k_max     11
_diffrn_reflns_limit_l_min     -1
_diffrn_reflns_limit_l_max     34
_diffrn_standards_number     3
_diffrn_standards_interval_count     97
_diffrn_standards_interval_time     ?
_diffrn_standards_decay_%     2.3
_refine_special_details
;
Refinement of <i>F</i>^2^ against ALL reflections. The weighted <i>R</i>-factor
<i>wR</i> and goodness of fit <i>S</i> are based on <i>F</i>^2^, conventional
<i>R</i>-factors <i>R</i> are based on <i>F</i>, with <i>F</i> set to zero for
negative <i>F</i>^2^. The threshold expression of <i>F</i>^2^ >
\s(<i>F</i>^2^) is used only for calculating <i>R</i>-factors(gt) <i>etc</i>.
and is not relevant to the choice of reflections for refinement.
<i>R</i>-factors based on <i>F</i>^2^ are statistically about twice as large
as those based on <i>F</i>, and <i>R</i>- factors based on ALL data will be
even larger.
;
_reflns_number_total     3463
_reflns_number_gt     2794
_reflns_threshold_expression     I>2\s(I)
_refine_ls_structure_factor_coef     Fsqd
_refine_ls_matrix_type     full
_refine_ls_R_factor_all     0.0561
_refine_ls_R_factor_gt     0.0371
_refine_ls_wR_factor_gt     0.0610
_refine_ls_wR_factor_ref     0.0666
_refine_ls_goodness_of_fit_ref     1.023
_refine_ls_restrained_S_all     1.023
_refine_ls_number_reflns     3463
_refine_ls_number_parameters     306
_refine_ls_number_restraints     0
_refine_ls_hydrogen_treatment     constr
_refine_ls_weighting_scheme     calc
_refine_ls_weighting_details
         'calc w=1/[\s^2^(Fo^2^)+(0.0240P)^2^+0.0502P] where P=(Fo^2^+2Fc^2^)/3'
_atom_sites_solution_hydrogens     geom
_atom_sites_solution_primary     direct
_atom_sites_solution_secondary     difmap
_refine_ls_shift/su_max     0.000
_refine_ls_shift/su_mean     0.000
_refine_diff_density_max     0.366
_refine_diff_density_min     -0.395
_refine_ls_extinction_method     SHELXL97
_refine_ls_extinction_coef     0.00117(16)
_refine_ls_extinction_expression
                                  'Fc^*^=kFc[1+0.001xFc^2^\l^3^/sin(2\q)]^-1/4^'
_refine_ls_abs_structure_details     'Flack (1983), 626 Friedel pairs'
_refine_ls_abs_structure_Flack     0.02(3)
loop_
    _atom_type_symbol
    _atom_type_description
    _atom_type_scat_dispersion_real
    _atom_type_scat_dispersion_imag
    _atom_type_scat_source
    'C' 'C' 0.0033 0.0016
                         'International Tables Vol C Tables 4.2.6.8 and 6.1.1.4'
    'H' 'H' 0.0000 0.0000
                         'International Tables Vol C Tables 4.2.6.8 and 6.1.1.4'
    'O' 'O' 0.0106 0.0060
                         'International Tables Vol C Tables 4.2.6.8 and 6.1.1.4'
    'S' 'S' 0.1246 0.1234
                         'International Tables Vol C Tables 4.2.6.8 and 6.1.1.4'
    'Cl' 'Cl' 0.1484 0.1585
                         'International Tables Vol C Tables 4.2.6.8 and 6.1.1.4'
    'Sn' 'Sn' -0.6537 1.4246
                         'International Tables Vol C Tables 4.2.6.8 and 6.1.1.4'
_computing_data_collection     'XSCANS (Bruker, 1996)'
_computing_cell_refinement     'XSCANS (Bruker, 1996)'
_computing_data_reduction     'XSCANS (Bruker, 1996)'
_computing_structure_solution     'SHELXS97 (Sheldrick, 2008)'
_computing_structure_refinement     'SHELXL97 (Sheldrick, 2008)'
_computing_molecular_graphics     'ORTEP-3  (Farrugia, 1997)'
_computing_publication_material     'SHELXL97 (Sheldrick, 2008)'
loop_
    _atom_site_type_symbol
    _atom_site_label
    _atom_site_fract_x
    _atom_site_fract_y
    _atom_site_fract_z
    _atom_site_U_iso_or_equiv
    _atom_site_adp_type
    _atom_site_calc_flag
    _atom_site_refinement_flags
    _atom_site_occupancy
    _atom_site_symmetry_multiplicity
    _atom_site_disorder_assembly
    _atom_site_disorder_group
    Sn Sn1 0.09780(5) 0.65032(4) 0.122403(15) 0.04029(13) Uani d . 1 1 . .
    O O1 -0.1431(4) 0.6938(4) 0.12855(16) 0.0497(12) Uani d . 1 1 . .
    Cl Cl1 0.34939(15) 0.60290(16) 0.12177(6) 0.0534(4) Uani d . 1 1 . .
    S S1 -0.19603(16) 0.83689(17) 0.13031(6) 0.0502(4) Uani d . 1 1 . .
    C C1 0.0329(7) 0.4480(6) 0.1119(2) 0.0423(17) Uani d . 1 1 . .
    C C2 -0.0971(9) 0.4170(7) 0.0986(2) 0.064(2) Uani d . 1 1 . .
    H H2 -0.1620 0.4846 0.0959 0.077 Uiso calc R 1 1 . .
    C C3 -0.1346(9) 0.2866(8) 0.0890(3) 0.086(3) Uani d . 1 1 . .
    H H3 -0.2243 0.2680 0.0800 0.103 Uiso calc R 1 1 . .
    C C4 -0.0424(9) 0.1856(7) 0.0925(3) 0.076(3) Uani d . 1 1 . .
    H H4 -0.0676 0.0985 0.0854 0.091 Uiso calc R 1 1 . .
    C C5 0.0869(9) 0.2137(7) 0.1067(3) 0.079(3) Uani d . 1 1 . .
    H H5 0.1504 0.1452 0.1101 0.095 Uiso calc R 1 1 . .
    C C6 0.1254(7) 0.3454(7) 0.1162(2) 0.066(2) Uani d . 1 1 . .
    H H6 0.2147 0.3636 0.1256 0.079 Uiso calc R 1 1 . .
    C C7 0.1114(6) 0.7524(5) 0.18703(12) 0.0494(18) Uani d G 1 1 . .
    C C8 0.2066(6) 0.8553(5) 0.19079(17) 0.089(3) Uani d G 1 1 . .
    H H8 0.2597 0.8792 0.1653 0.107 Uiso calc R 1 1 . .
    C C9 0.2224(6) 0.9224(5) 0.2326(2) 0.122(4) Uani d G 1 1 . .
    H H9 0.2861 0.9912 0.2351 0.146 Uiso calc R 1 1 . .
    C C10 0.1431(7) 0.8867(6) 0.27072(15) 0.111(4) Uani d G 1 1 . .
    H H10 0.1536 0.9316 0.2987 0.133 Uiso calc R 1 1 . .
    C C11 0.0479(6) 0.7838(6) 0.26696(13) 0.098(4) Uani d G 1 1 . .
    H H11 -0.0052 0.7599 0.2924 0.117 Uiso calc R 1 1 . .
    C C12 0.0321(5) 0.7167(5) 0.22511(18) 0.070(2) Uani d G 1 1 . .
    H H12 -0.0316 0.6479 0.2226 0.084 Uiso calc R 1 1 . .
    C C13 -0.2771(7) 0.8539(7) 0.1851(2) 0.0495(16) Uani d . 1 1 . .
    C C14 -0.3607(8) 0.7581(7) 0.2023(3) 0.066(2) Uani d . 1 1 . .
    H H14 -0.3769 0.6807 0.1853 0.079 Uiso calc R 1 1 . .
    C C15 -0.4224(9) 0.7757(8) 0.2452(3) 0.078(2) Uani d . 1 1 . .
    H H15 -0.4808 0.7106 0.2570 0.093 Uiso calc R 1 1 . .
    C C16 -0.3965(10) 0.8893(9) 0.2701(3) 0.087(3) Uani d . 1 1 . .
    H H16 -0.4384 0.9019 0.2988 0.105 Uiso calc R 1 1 . .
    C C17 -0.3094(9) 0.9846(9) 0.2530(3) 0.088(3) Uani d . 1 1 . .
    H H17 -0.2907 1.0608 0.2703 0.106 Uiso calc R 1 1 . .
    C C18 -0.2498(8) 0.9676(7) 0.2103(3) 0.066(2) Uani d . 1 1 . .
    H H18 -0.1912 1.0325 0.1985 0.079 Uiso calc R 1 1 . .
    C C19 -0.3445(6) 0.8314(7) 0.0924(2) 0.0564(19) Uani d . 1 1 . .
    H H19A -0.3179 0.7908 0.0632 0.068 Uiso calc R 1 1 . .
    H H19B -0.4140 0.7750 0.1064 0.068 Uiso calc R 1 1 . .
    C C20 -0.4055(8) 0.9656(7) 0.0828(2) 0.0556(17) Uani d . 1 1 . .
    C C21 -0.4840(8) 1.0320(8) 0.1156(3) 0.074(2) Uani d . 1 1 . .
    H H21A -0.4991 0.9929 0.1444 0.088 Uiso calc R 1 1 . .
    C C22 -0.5403(9) 1.1564(10) 0.1058(4) 0.103(3) Uani d . 1 1 . .
    H H22A -0.5896 1.2019 0.1285 0.124 Uiso calc R 1 1 . .
    C C23 -0.5235(11) 1.2117(10) 0.0632(5) 0.109(4) Uani d . 1 1 . .
    H H23A -0.5649 1.2932 0.0566 0.131 Uiso calc R 1 1 . .
    C C24 -0.4459(10) 1.1491(10) 0.0294(4) 0.104(4) Uani d . 1 1 . .
    H H24A -0.4332 1.1880 0.0004 0.125 Uiso calc R 1 1 . .
    C C25 -0.3872(9) 1.0254(8) 0.0401(3) 0.076(2) Uani d . 1 1 . .
    H H25A -0.3344 0.9821 0.0178 0.091 Uiso calc R 1 1 . .
    C C26 0.0997(7) 0.7770(6) 0.06277(19) 0.0376(14) Uani d . 1 1 . .
    C C27 0.2015(7) 0.8674(7) 0.0545(2) 0.0555(19) Uani d . 1 1 . .
    H H27 0.2750 0.8713 0.0750 0.067 Uiso calc R 1 1 . .
    C C28 0.2003(9) 0.9535(7) 0.0170(3) 0.067(2) Uani d . 1 1 . .
    H H28 0.2710 1.0146 0.0127 0.080 Uiso calc R 1 1 . .
    C C29 0.0934(11) 0.9471(7) -0.0136(2) 0.069(2) Uani d . 1 1 . .
    H H29 0.0913 1.0040 -0.0391 0.082 Uiso calc R 1 1 . .
    C C30 -0.0101(8) 0.8575(9) -0.0068(2) 0.068(2) Uani d . 1 1 . .
    H H30 -0.0821 0.8530 -0.0279 0.082 Uiso calc R 1 1 . .
    C C31 -0.0087(7) 0.7734(7) 0.0310(2) 0.0533(19) Uani d . 1 1 . .
    H H31 -0.0806 0.7137 0.0355 0.064 Uiso calc R 1 1 . .
loop_
    _atom_site_aniso_label
    _atom_site_aniso_U_11
    _atom_site_aniso_U_22
    _atom_site_aniso_U_33
    _atom_site_aniso_U_12
    _atom_site_aniso_U_13
    _atom_site_aniso_U_23
    Sn1 0.0418(2) 0.0370(2) 0.0421(2) -0.0018(3) 0.0005(3) 0.0007(2)
    O1 0.038(2) 0.037(2) 0.074(3) 0.0086(19) 0.003(2) -0.006(2)
    Cl1 0.0402(9) 0.0677(10) 0.0523(8) 0.0007(8) 0.0055(10) 0.0088(10)
    S1 0.0432(9) 0.0374(8) 0.0701(11) -0.0007(9) -0.0056(9) -0.0031(11)
    C1 0.044(4) 0.034(3) 0.049(4) 0.002(3) 0.004(3) -0.004(3)
    C2 0.051(5) 0.046(4) 0.094(5) 0.007(5) -0.017(5) -0.009(4)
    C3 0.063(6) 0.069(5) 0.125(7) -0.018(5) -0.013(5) -0.014(6)
    C4 0.081(6) 0.040(5) 0.107(6) -0.012(5) 0.012(5) -0.007(4)
    C5 0.067(5) 0.044(4) 0.126(8) 0.008(5) -0.004(6) -0.012(4)
    C6 0.051(4) 0.046(3) 0.100(5) 0.009(4) 0.000(5) -0.011(6)
    C7 0.054(5) 0.047(4) 0.047(4) 0.011(5) -0.001(4) -0.004(3)
    C8 0.105(7) 0.083(6) 0.080(5) -0.021(7) 0.011(5) -0.042(6)
    C9 0.131(9) 0.124(9) 0.111(8) -0.033(8) 0.008(8) -0.075(7)
    C10 0.120(10) 0.144(10) 0.068(6) 0.055(8) -0.017(6) -0.043(7)
    C11 0.134(10) 0.112(7) 0.047(5) 0.058(7) 0.006(5) -0.005(5)
    C12 0.085(6) 0.077(5) 0.048(4) 0.013(5) 0.010(4) 0.009(4)
    C13 0.047(4) 0.041(4) 0.060(4) 0.006(4) -0.004(4) -0.009(4)
    C14 0.079(6) 0.046(4) 0.073(5) -0.002(5) 0.010(5) -0.009(4)
    C15 0.078(7) 0.090(6) 0.066(5) -0.011(6) 0.008(5) 0.008(5)
    C16 0.082(6) 0.115(8) 0.065(5) 0.022(7) -0.009(6) -0.029(6)
    C17 0.089(8) 0.077(6) 0.099(7) 0.006(6) -0.017(6) -0.044(6)
    C18 0.060(6) 0.061(5) 0.077(5) -0.004(5) -0.009(5) -0.024(5)
    C19 0.050(4) 0.054(5) 0.065(4) 0.003(4) -0.008(4) -0.009(4)
    C20 0.043(4) 0.053(4) 0.071(4) -0.003(5) -0.016(5) -0.001(4)
    C21 0.054(5) 0.071(5) 0.096(6) 0.010(5) -0.019(5) -0.007(6)
    C22 0.072(6) 0.075(6) 0.163(10) 0.024(6) -0.038(7) -0.020(7)
    C23 0.081(8) 0.061(6) 0.185(13) 0.000(6) -0.077(9) 0.020(7)
    C24 0.098(9) 0.090(7) 0.125(8) -0.016(8) -0.038(7) 0.047(7)
    C25 0.068(6) 0.080(6) 0.080(5) -0.012(6) -0.017(5) 0.011(5)
    C26 0.034(3) 0.037(3) 0.042(3) 0.001(4) -0.001(4) 0.001(3)
    C27 0.055(5) 0.056(5) 0.055(4) -0.008(5) -0.006(4) 0.001(4)
    C28 0.086(6) 0.044(4) 0.070(5) -0.004(5) 0.014(5) 0.011(4)
    C29 0.098(6) 0.056(4) 0.051(4) 0.004(6) 0.013(6) 0.011(4)
    C30 0.076(5) 0.087(6) 0.042(4) 0.026(6) -0.013(4) -0.002(5)
    C31 0.053(4) 0.061(5) 0.046(4) -0.008(4) 0.000(4) -0.003(4)
_geom_special_details
;
All e.s.d.'s (except the e.s.d. in the dihedral angle between two l.s. planes)
are estimated using the full covariance matrix. The cell e.s.d.'s are taken
into account individually in the estimation of e.s.d.'s in distances, angles
and torsion angles; correlations between e.s.d.'s in cell parameters are only
used when they are defined by crystal symmetry. An approximate (isotropic)
treatment of cell e.s.d.'s is used for estimating e.s.d.'s involving l.s.
planes.
;
loop_
    _geom_bond_atom_site_label_1
    _geom_bond_atom_site_label_2
    _geom_bond_site_symmetry_2
    _geom_bond_distance
    _geom_bond_publ_flag
    Sn1 C7 . 2.130(3) ?
    Sn1 C26 . 2.138(5) ?
    Sn1 C1 . 2.145(6) ?
    Sn1 O1 . 2.394(4) ?
    Sn1 Cl1 . 2.4972(19) ?
    O1 S1 . 1.524(4) ?
    S1 C13 . 1.774(6) ?
    S1 C19 . 1.815(6) ?
    C1 C2 . 1.359(9) ?
    C1 C6 . 1.373(8) ?
    C2 C3 . 1.384(9) ?
    C2 H2 . 0.9300 ?
    C3 C4 . 1.357(10) ?
    C3 H3 . 0.9300 ?
    C4 C5 . 1.354(10) ?
    C4 H4 . 0.9300 ?
    C5 C6 . 1.398(9) ?
    C5 H5 . 0.9300 ?
    C6 H6 . 0.9300 ?
    C7 C8 . 1.3900 ?
    C7 C12 . 1.3900 ?
    C8 C9 . 1.3900 ?
    C8 H8 . 0.9300 ?
    C9 C10 . 1.3900 ?
    C9 H9 . 0.9300 ?
    C10 C11 . 1.3900 ?
    C10 H10 . 0.9300 ?
    C11 C12 . 1.3900 ?
    C11 H11 . 0.9300 ?
    C12 H12 . 0.9300 ?
    C13 C14 . 1.353(9) ?
    C13 C18 . 1.378(9) ?
    C14 C15 . 1.388(9) ?
    C14 H14 . 0.9300 ?
    C15 C16 . 1.369(10) ?
    C15 H15 . 0.9300 ?
    C16 C17 . 1.369(11) ?
    C16 H16 . 0.9300 ?
    C17 C18 . 1.371(10) ?
    C17 H17 . 0.9300 ?
    C18 H18 . 0.9300 ?
    C19 C20 . 1.496(9) ?
    C19 H19A . 0.9700 ?
    C19 H19B . 0.9700 ?
    C20 C25 . 1.380(9) ?
    C20 C21 . 1.386(9) ?
    C21 C22 . 1.391(10) ?
    C21 H21A . 0.9300 ?
    C22 C23 . 1.358(12) ?
    C22 H22A . 0.9300 ?
    C23 C24 . 1.384(13) ?
    C23 H23A . 0.9300 ?
    C24 C25 . 1.399(11) ?
    C24 H24A . 0.9300 ?
    C25 H25A . 0.9300 ?
    C26 C27 . 1.364(8) ?
    C26 C31 . 1.398(8) ?
    C27 C28 . 1.382(9) ?
    C27 H27 . 0.9300 ?
    C28 C29 . 1.367(11) ?
    C28 H28 . 0.9300 ?
    C29 C30 . 1.364(10) ?
    C29 H29 . 0.9300 ?
    C30 C31 . 1.379(9) ?
    C30 H30 . 0.9300 ?
    C31 H31 . 0.9300 ?
loop_
    _geom_angle_atom_site_label_1
    _geom_angle_atom_site_label_2
    _geom_angle_atom_site_label_3
    _geom_angle_site_symmetry_1
    _geom_angle_site_symmetry_3
    _geom_angle
    _geom_angle_publ_flag
    C7 Sn1 C26 . . 114.73(19) ?
    C7 Sn1 C1 . . 126.6(2) ?
    C26 Sn1 C1 . . 116.7(2) ?
    C7 Sn1 O1 . . 84.78(19) ?
    C26 Sn1 O1 . . 87.7(2) ?
    C1 Sn1 O1 . . 83.87(19) ?
    C7 Sn1 Cl1 . . 92.09(16) ?
    C26 Sn1 Cl1 . . 95.67(19) ?
    C1 Sn1 Cl1 . . 96.24(18) ?
    O1 Sn1 Cl1 . . 176.15(12) ?
    S1 O1 Sn1 . . 120.4(2) ?
    O1 S1 C13 . . 105.7(3) ?
    O1 S1 C19 . . 102.8(3) ?
    C13 S1 C19 . . 100.7(3) ?
    C2 C1 C6 . . 117.8(6) ?
    C2 C1 Sn1 . . 122.0(5) ?
    C6 C1 Sn1 . . 120.1(5) ?
    C1 C2 C3 . . 121.2(7) ?
    C1 C2 H2 . . 119.4 ?
    C3 C2 H2 . . 119.4 ?
    C4 C3 C2 . . 120.9(8) ?
    C4 C3 H3 . . 119.5 ?
    C2 C3 H3 . . 119.5 ?
    C5 C4 C3 . . 118.9(7) ?
    C5 C4 H4 . . 120.5 ?
    C3 C4 H4 . . 120.5 ?
    C4 C5 C6 . . 120.3(7) ?
    C4 C5 H5 . . 119.8 ?
    C6 C5 H5 . . 119.8 ?
    C1 C6 C5 . . 120.8(7) ?
    C1 C6 H6 . . 119.6 ?
    C5 C6 H6 . . 119.6 ?
    C8 C7 C12 . . 120.0 ?
    C8 C7 Sn1 . . 117.8(3) ?
    C12 C7 Sn1 . . 122.2(3) ?
    C7 C8 C9 . . 120.0 ?
    C7 C8 H8 . . 120.0 ?
    C9 C8 H8 . . 120.0 ?
    C10 C9 C8 . . 120.0 ?
    C10 C9 H9 . . 120.0 ?
    C8 C9 H9 . . 120.0 ?
    C9 C10 C11 . . 120.0 ?
    C9 C10 H10 . . 120.0 ?
    C11 C10 H10 . . 120.0 ?
    C10 C11 C12 . . 120.0 ?
    C10 C11 H11 . . 120.0 ?
    C12 C11 H11 . . 120.0 ?
    C11 C12 C7 . . 120.0 ?
    C11 C12 H12 . . 120.0 ?
    C7 C12 H12 . . 120.0 ?
    C14 C13 C18 . . 120.6(6) ?
    C14 C13 S1 . . 121.7(5) ?
    C18 C13 S1 . . 117.7(6) ?
    C13 C14 C15 . . 119.8(7) ?
    C13 C14 H14 . . 120.1 ?
    C15 C14 H14 . . 120.1 ?
    C16 C15 C14 . . 119.6(8) ?
    C16 C15 H15 . . 120.2 ?
    C14 C15 H15 . . 120.2 ?
    C17 C16 C15 . . 120.3(9) ?
    C17 C16 H16 . . 119.8 ?
    C15 C16 H16 . . 119.8 ?
    C16 C17 C18 . . 120.0(8) ?
    C16 C17 H17 . . 120.0 ?
    C18 C17 H17 . . 120.0 ?
    C17 C18 C13 . . 119.7(8) ?
    C17 C18 H18 . . 120.2 ?
    C13 C18 H18 . . 120.2 ?
    C20 C19 S1 . . 113.6(5) ?
    C20 C19 H19A . . 108.8 ?
    S1 C19 H19A . . 108.8 ?
    C20 C19 H19B . . 108.8 ?
    S1 C19 H19B . . 108.8 ?
    H19A C19 H19B . . 107.7 ?
    C25 C20 C21 . . 118.2(7) ?
    C25 C20 C19 . . 120.2(8) ?
    C21 C20 C19 . . 121.6(7) ?
    C20 C21 C22 . . 120.6(9) ?
    C20 C21 H21A . . 119.7 ?
    C22 C21 H21A . . 119.7 ?
    C23 C22 C21 . . 120.1(10) ?
    C23 C22 H22A . . 120.0 ?
    C21 C22 H22A . . 120.0 ?
    C22 C23 C24 . . 121.3(10) ?
    C22 C23 H23A . . 119.4 ?
    C24 C23 H23A . . 119.4 ?
    C23 C24 C25 . . 117.9(10) ?
    C23 C24 H24A . . 121.0 ?
    C25 C24 H24A . . 121.0 ?
    C20 C25 C24 . . 121.9(9) ?
    C20 C25 H25A . . 119.0 ?
    C24 C25 H25A . . 119.0 ?
    C27 C26 C31 . . 116.9(6) ?
    C27 C26 Sn1 . . 122.8(5) ?
    C31 C26 Sn1 . . 120.3(5) ?
    C26 C27 C28 . . 123.0(7) ?
    C26 C27 H27 . . 118.5 ?
    C28 C27 H27 . . 118.5 ?
    C29 C28 C27 . . 118.8(8) ?
    C29 C28 H28 . . 120.6 ?
    C27 C28 H28 . . 120.6 ?
    C30 C29 C28 . . 120.1(7) ?
    C30 C29 H29 . . 119.9 ?
    C28 C29 H29 . . 119.9 ?
    C29 C30 C31 . . 120.5(7) ?
    C29 C30 H30 . . 119.8 ?
    C31 C30 H30 . . 119.8 ?
    C30 C31 C26 . . 120.7(7) ?
    C30 C31 H31 . . 119.7 ?
    C26 C31 H31 . . 119.7 ?
