# Supplementary material for: (Benzyl phenyl sulfoxide-κO)­chlorido­triphenyl­tin(IV)
Source: Acta Crystallogr Sect E Struct Rep Online. 2012 Feb 17;68(Pt 3):m304. doi: 10.1107/S1600536812005910 (PMC3297256; doi:10.1107/S1600536812005910)
Supplement: Supplementary file 2 [file e-68-0m304-Isup2.hkl]

#
# h,k,l, Fc-squared, Fo-squared, sigma(Fo-squared) and status flag
#
data_I
_shelx_title ' 0325 in P2(1)2(1)2(1)'
_shelx_refln_list_code          4
_shelx_F_calc_maximum      324.94
_exptl_crystal_F_000      1216.00
_reflns_d_resolution_high  0.8409
 
loop_
 _symmetry_equiv_pos_as_xyz
 'x, y, z'
 '-x+1/2, -y, z+1/2'
 'x+1/2, -y+1/2, -z'
 '-x, y+1/2, -z+1/2'
 
_cell_length_a     9.7440
_cell_length_b    10.0160
_cell_length_c    28.8400
_cell_angle_alpha  90.000
_cell_angle_beta   90.000
_cell_angle_gamma  90.000
 
_shelx_F_squared_multiplier     1.000
 
loop_
 _refln_index_h
 _refln_index_k
 _refln_index_l
 _refln_F_squared_calc
 _refln_F_squared_meas
 _refln_F_squared_sigma
 _refln_observed_status
   2   0   0     7723.25     7546.23     86.75 o
   4   0   0    25021.06    25422.41    223.49 o
   6   0   0     3297.53     3233.66    108.46 o
   8   0   0      476.40      284.08     80.49 o
  10   0   0     2297.35     2131.71    169.35 o
   1   1   0    16552.63    16805.37    110.89 o
   2   1   0    42283.75    41969.96    607.83 o
   3   1   0    12904.38    12776.11     99.70 o
   4   1   0    15651.71    15775.96    202.81 o
   5   1   0       22.10       32.43     33.73 o
   6   1   0     1409.30     1393.28     57.25 o
   7   1   0      882.19      939.88     58.95 o
   8   1   0     4562.27     4535.76    112.53 o
   9   1   0       74.79       51.56    129.00 o
  10   1   0        0.05       -8.62     56.81 o
  11   1   0       68.45       81.19     61.42 o
   0   2   0    27570.82    30074.38    160.03 o
   1   2   0       23.47       -0.76     14.43 o
   2   2   0     9697.24     9433.92    115.35 o
   3   2   0      456.33      459.34     42.62 o
   4   2   0     2460.05     2544.35     87.72 o
   5   2   0    22004.63    21772.26    244.91 o
   6   2   0      285.07      374.02     55.04 o
   7   2   0     1183.97     1356.29    107.75 o
   8   2   0        9.50      -63.91     63.91 o
   9   2   0     1295.47     1494.14    120.17 o
  10   2   0      263.31      362.16     81.07 o
  11   2   0      645.88      623.79    115.41 o
   1   3   0    10497.92    10285.50    110.54 o
   2   3   0       17.79       37.28     27.22 o
   3   3   0    10832.90    10521.24    147.85 o
   4   3   0       40.83      103.55     43.20 o
   5   3   0        0.17      -15.98     44.38 o
   6   3   0       13.64      -18.34     55.03 o
   7   3   0     1860.86     1951.74    110.14 o
   8   3   0     2139.70     2088.58    125.54 o
   9   3   0     1802.44     1776.79    126.11 o
  10   3   0       44.58      -33.14     62.13 o
  11   3   0      222.76      352.09     91.72 o
   0   4   0    14250.19    14726.92    162.06 o
   1   4   0     9450.22     9699.64    118.26 o
   2   4   0      840.38      966.23     55.65 o
   3   4   0     1184.07     1440.08     74.61 o
   4   4   0     4771.02     4421.77    118.05 o
   5   4   0     5217.23     5218.64    137.02 o
   6   4   0      996.69      887.95     84.06 o
   7   4   0        0.27       50.30     59.17 o
   8   4   0       11.61      -66.27     66.27 o
   9   4   0       75.60       30.18     75.15 o
  10   4   0      445.91      451.54    103.56 o
   1   5   0        0.08       10.76     19.45 o
   2   5   0     2305.20     2262.09     85.91 o
   3   5   0      667.88      688.41     63.34 o
   4   5   0     5487.41     5338.61    140.01 o
   5   5   0     1029.07      935.33     76.37 o
   6   5   0      950.37      796.16     83.46 o
   7   5   0       37.71       11.83     76.33 o
   8   5   0     1356.45     1593.62    117.80 o
   9   5   0      294.72      359.21     95.87 o
  10   5   0        0.54       38.46     91.12 o
   0   6   0    11931.01    12629.43    188.11 o
   1   6   0     1579.74     1633.11     57.92 o
   2   6   0        0.95       -7.10     42.60 o
   3   6   0      277.78      312.47     59.18 o
   4   6   0      592.05      567.60     78.13 o
   5   6   0     1446.33     1304.89     95.32 o
   6   6   0     1256.79     1298.82    110.70 o
   7   6   0      255.85      232.57     77.52 o
   8   6   0       85.17      -21.89     61.54 o
   9   6   0      683.53      633.27    102.39 o
  10   6   0      895.54      733.91    137.31 o
   1   7   0     7345.10     7423.98    123.18 o
   2   7   0      191.75      175.75     55.03 o
   3   7   0     6244.39     6280.86    166.69 o
   4   7   0      213.28      214.81     61.54 o
   5   7   0       13.53       -7.69     55.03 o
   6   7   0      176.12      271.02     71.01 o
   7   7   0     2416.82     2105.17    137.98 o
   8   7   0        8.87       -8.28     82.84 o
   9   7   0      727.61      683.58    118.96 o
   0   8   0      268.20      388.21     59.77 o
   1   8   0     2453.80     2540.40     92.15 o
   2   8   0        0.12      130.77     59.17 o
   3   8   0      319.17      313.65     72.20 o
   4   8   0      386.34      382.30     76.34 o
   5   8   0     4100.06     4208.69    166.50 o
   6   8   0      136.00       71.60     73.97 o
   7   8   0        1.04       43.79     65.68 o
   8   8   0       96.30       19.53     70.42 o
   1   9   0     1191.76     1235.21     68.85 o
   2   9   0     3003.93     3157.08    139.79 o
   3   9   0      977.25     1075.50     96.48 o
   4   9   0      174.93      365.70    103.56 o
   5   9   0       77.14        7.69     78.11 o
   6   9   0      489.62      391.18    101.20 o
   7   9   0      221.70      148.53     75.74 o
   0  10   0     4125.52     3953.11    168.27 o
   1  10   0       11.18      -33.85     39.51 o
   2  10   0       67.23      -28.40     86.98 o
   3  10   0       49.26       77.52     92.90 o
   4  10   0      397.44      399.46     81.67 o
   5  10   0        2.08      -37.87     37.87 o
   6  10   0      955.81      993.76    123.11 o
   1  11   0       41.23       -1.29     42.63 o
   2  11   0      935.67      720.32    104.76 o
   3  11   0      394.34      363.95     83.44 o
   4  11   0      482.19      582.92     89.95 o
   1   0   1    19977.20    17819.50   1124.57 o
   2   0   1    21381.09    21007.28    177.97 o
   3   0   1     1669.10     1814.72     65.79 o
   4   0   1     9588.32     9367.48     98.37 o
   5   0   1     4038.71     4083.14     81.26 o
   6   0   1     1828.78     1856.77     61.35 o
   7   0   1     1583.88     1625.62     71.17 o
   8   0   1     5761.18     5871.67    126.36 o
   9   0   1     1307.39     1395.51    127.57 o
  10   0   1        8.71       -7.38     60.70 o
  11   0   1      623.72      645.21     76.50 o
 -11   1   1      145.54       70.69     62.13 o
 -10   1   1      938.27      875.23    125.78 o
  -9   1   1      628.29      619.35     63.39 o
  -8   1   1      858.51      934.31     82.28 o
  -7   1   1     2156.50     2067.15     85.58 o
  -6   1   1      383.21      419.34     63.03 o
  -5   1   1     6106.60     6197.39     92.16 o
  -4   1   1     9145.75     9153.02     99.38 o
  -3   1   1     7606.36     7907.35     80.04 o
  -2   1   1     4366.61     4341.08     82.71 o
  -1   1   1     9958.03    10028.50     94.59 o
   0   1   1    36321.65    36236.64    436.26 o
   1   1   1    10427.26    10563.27     85.70 o
   2   1   1     4667.44     4752.42     87.80 o
   3   1   1     7967.68     8321.48     81.76 o
   4   1   1     8971.32     9119.81     98.73 o
   5   1   1     6152.39     6090.31     92.15 o
   6   1   1      346.88      379.84     39.35 o
   7   1   1     2103.44     2033.26     74.33 o
   8   1   1      864.86      815.90     63.41 o
   9   1   1      595.06      682.03    116.00 o
  10   1   1      942.68      829.36     79.84 o
  11   1   1      146.95       18.62     70.88 o
 -11   2   1      100.76       -6.51    110.65 o
 -10   2   1      142.02        7.69     75.15 o
  -9   2   1      715.74      843.40    108.90 o
  -8   2   1      774.16      855.28     89.97 o
  -7   2   1     1402.42     1358.78     95.32 o
  -6   2   1     1940.33     1952.67     95.35 o
  -5   2   1      937.32     1030.12     71.63 o
  -4   2   1     6462.41     6564.34    125.38 o
  -3   2   1     9227.38     9072.43    128.76 o
  -2   2   1    14168.42    13951.08    139.27 o
  -1   2   1    19574.70    20108.42    300.91 o
   0   2   1       97.18      112.75     14.43 o
   1   2   1    20229.25    20934.54    102.18 o
   2   2   1    13664.69    13339.24    136.20 o
   3   2   1     9056.05     8826.81    127.55 o
   4   2   1     6571.21     6516.08    123.01 o
   5   2   1      879.88      811.64     74.00 o
   6   2   1     2124.24     2322.44     98.92 o
   7   2   1     1379.47     1324.43     94.73 o
   8   2   1      764.94      574.13    108.91 o
   9   2   1      686.89      660.51    107.72 o
  10   2   1      106.59       56.81     79.88 o
  11   2   1      111.19      210.07     76.93 o
 -11   3   1      107.02      135.51    116.57 o
 -10   3   1       27.55       13.02     63.91 o
  -9   3   1      299.18      165.11     72.79 o
  -8   3   1     1957.27     2170.16    122.57 o
  -7   3   1      133.34       84.03     72.19 o
  -6   3   1       41.55       15.38     62.13 o
  -5   3   1     9430.25     9155.50    168.26 o
  -4   3   1     2440.76     2344.22     87.70 o
  -3   3   1     1451.04     1512.18     65.15 o
  -2   3   1     6125.13     5986.03    105.26 o
  -1   3   1     7428.18     7537.55    121.84 o
   0   3   1     4058.95     3944.00     53.98 o
   1   3   1     7851.84     7932.73     75.44 o
   2   3   1     5662.03     5682.99    104.62 o
   3   3   1     1510.51     1551.34     65.75 o
   4   3   1     2465.08     2310.47     87.70 o
   5   3   1     9734.14     9838.36    174.23 o
   6   3   1       50.79       53.85     47.34 o
   7   3   1      140.22       86.40     59.18 o
   8   3   1     2008.00     2081.97    121.98 o
   9   3   1      303.68      344.41     97.05 o
  10   3   1       33.32       27.81     63.31 o
  11   3   1       85.98      117.75     82.84 o
 -10   4   1       95.53       32.55     82.84 o
  -9   4   1      847.04     1094.97    114.23 o
  -8   4   1     1079.87     1067.26    108.32 o
  -7   4   1      821.67      783.09     91.15 o
  -6   4   1     1834.67     1608.93     98.89 o
  -5   4   1     1664.16     1521.31     86.46 o
  -4   4   1     1717.63     1577.17     77.59 o
  -3   4   1     2275.88     2337.49     84.14 o
  -2   4   1     2957.35     2993.47     84.78 o
  -1   4   1     5318.38     5261.72     72.24 o
   0   4   1     3509.51     3593.47     60.61 o
   1   4   1     5493.03     5486.08     72.86 o
   2   4   1     3312.78     3422.34     91.33 o
   3   4   1     2416.85     2245.25     84.14 o
   4   4   1     1730.00     1576.59     78.18 o
   5   4   1     1542.81     1414.04     81.72 o
   6   4   1     1914.56     1823.36    103.63 o
   7   4   1      724.30      775.96     87.60 o
   8   4   1     1042.03     1152.49    108.32 o
   9   4   1      842.24      928.06    113.64 o
  10   4   1       90.18       61.54     83.43 o
 -10   5   1      678.65      868.81    120.14 o
  -9   5   1      207.59      187.00     85.21 o
  -8   5   1       32.37       -8.28     55.03 o
  -7   5   1     2468.88     2621.84    135.62 o
  -6   5   1      709.11      754.65     87.60 o
  -5   5   1       88.71       19.53     61.54 o
  -4   5   1     1598.58     1659.24     87.64 o
  -3   5   1     6109.13     6235.54    139.49 o
  -2   5   1      106.89      143.20     40.83 o
  -1   5   1     1264.36     1238.63     47.45 o
   0   5   1    10357.75    10378.68    328.36 o
   1   5   1     1130.65     1111.80     44.16 o
   2   5   1       81.56       87.58     40.83 o
   3   5   1     6365.16     6591.37    143.07 o
   4   5   1     1526.35     1331.73     80.53 o
   5   5   1       83.61      145.57     53.26 o
   6   5   1      757.54      728.62     81.68 o
   7   5   1     2629.19     2649.83    129.12 o
   8   5   1       26.61        0.00     55.03 o
   9   5   1      190.48      307.12     79.89 o
  10   5   1      672.47      640.95    143.82 o
 -10   6   1       48.73       14.79     86.39 o
  -9   6   1      108.02      188.17     89.94 o
  -8   6   1      458.07      363.37     98.24 o
  -7   6   1      389.29      391.77     89.36 o
  -6   6   1     1896.32     1846.84    116.65 o
  -5   6   1     1141.94     1110.56     98.27 o
  -4   6   1     2172.88     2145.17    102.46 o
  -3   6   1     3854.96     4018.84    130.40 o
  -2   6   1     3626.90     3594.42    112.62 o
  -1   6   1     4105.36     3898.98    109.99 o
   0   6   1     1652.78     1757.80     58.55 o
   1   6   1     4017.24     4068.18     85.75 o
   2   6   1     3636.54     3646.59    112.62 o
   3   6   1     3753.06     4087.41    128.03 o
   4   6   1     2192.22     2174.21    103.65 o
   5   6   1     1105.20     1094.56    101.23 o
   6   6   1     1939.12     1991.35    117.24 o
   7   6   1      382.94      256.84     79.89 o
   8   6   1      455.56      554.52     84.04 o
   9   6   1      103.86       41.42     81.07 o
  10   6   1       48.39        4.73     68.05 o
  -9   7   1      305.33      272.81    113.03 o
  -8   7   1      794.12      967.69    105.35 o
  -7   7   1      339.95      364.54     82.26 o
  -6   7   1     1084.95      952.42     96.49 o
  -5   7   1     3539.58     3500.90    146.34 o
  -4   7   1      911.21      868.35     82.87 o
  -3   7   1      468.13      496.55     73.98 o
  -2   7   1     5460.51     5514.42    153.61 o
  -1   7   1     3334.74     3496.11    121.18 o
   0   7   1      228.29      329.60     39.88 o
   1   7   1     3592.13     3590.76    168.31 o
   2   7   1     5693.84     5297.87    153.03 o
   3   7   1      480.02      559.28     81.08 o
   4   7   1      934.96      816.27     82.87 o
   5   7   1     3599.97     3187.56    138.64 o
   6   7   1     1091.88     1130.01    108.32 o
   7   7   1      337.62      350.93    127.83 o
   8   7   1      757.39      717.92    105.35 o
   9   7   1      309.28      260.38     92.32 o
  -8   8   1      157.53      169.83     72.78 o
  -7   8   1      582.73      581.17     91.14 o
  -6   8   1     1136.83      988.52    101.22 o
  -5   8   1      291.68      392.35     79.89 o
  -4   8   1     1090.48     1153.70     98.85 o
  -3   8   1      920.14      926.94     89.97 o
  -2   8   1     1977.53     1989.06    112.51 o
  -1   8   1      695.40      676.80     55.01 o
   0   8   1      383.86      366.56     46.24 o
   1   8   1      754.45      820.35     59.59 o
   2   8   1     2002.02     1993.22    133.83 o
   3   8   1      866.67     1006.83     97.66 o
   4   8   1     1065.90     1134.15     92.93 o
   5   8   1      291.70      226.65     85.81 o
   6   8   1     1144.41     1114.02    105.96 o
   7   8   1      584.55      637.39    120.14 o
   8   8   1      153.57       -5.33    128.41 o
  -7   9   1      301.00      193.51     86.99 o
  -6   9   1      617.87      501.87     95.28 o
  -5   9   1      856.56      915.63    102.39 o
  -4   9   1      282.24      318.37     68.65 o
  -3   9   1     1031.90      997.39     88.79 o
  -2   9   1     2190.57     2098.02    129.68 o
  -1   9   1      986.24      958.39     65.19 o
   0   9   1     2001.62     2076.49    184.15 o
   1   9   1      920.93      793.32     61.65 o
   2   9   1     2147.06     1918.57    127.31 o
   3   9   1     1004.48      952.98     98.85 o
   4   9   1      279.22      410.69     71.60 o
   5   9   1      879.19      952.93    107.72 o
   6   9   1      624.74      656.93    100.61 o
   7   9   1      326.95      327.25    117.17 o
  -6  10   1      327.28      448.56     90.54 o
  -5  10   1      358.98      387.02     85.22 o
  -4  10   1      405.27      333.18    103.56 o
  -3  10   1      240.80      170.43     77.52 o
  -2  10   1     2317.74     2183.24    143.30 o
  -1  10   1      926.95      909.96     68.93 o
   0  10   1        0.35       29.99     38.66 o
   1  10   1      963.69      798.16     73.67 o
   2  10   1     2312.09     2315.29    147.44 o
   3  10   1      249.41      290.56     76.34 o
   4  10   1      401.86      333.18     83.44 o
   5  10   1      373.55      213.63     91.13 o
   6  10   1      333.54      292.93     93.50 o
  -4  11   1      172.97       56.81     80.48 o
  -3  11   1      511.74      563.99     99.42 o
  -2  11   1      193.21      210.07     70.42 o
  -1  11   1      178.92      150.21     63.98 o
   0  11   1      822.52      916.61     72.34 o
   1  11   1      195.75      190.54     80.18 o
   2  11   1      203.65      169.24     85.80 o
   3  11   1      534.91      561.63    100.61 o
   4  11   1      167.27      168.65     75.74 o
   1   0   2     4194.11     4275.85    112.95 o
   2   0   2     9630.17     9700.12    100.71 o
   3   0   2    30077.02    29735.94    211.07 o
   4   0   2      117.14       72.20     34.91 o
   5   0   2       62.32      102.96     37.28 o
   6   0   2       50.21        5.92     47.34 o
   7   0   2     5844.04     5984.64    160.75 o
   8   0   2        3.84       28.40     90.53 o
   9   0   2      335.28      189.96    113.62 o
  10   0   2       84.63        7.69     66.87 o
  11   0   2       39.39       36.10     78.70 o
 -11   1   2     1054.82     1069.56    122.52 o
 -10   1   2       43.91       17.16     92.31 o
  -9   1   2     1566.01     1536.32    113.67 o
  -8   1   2      511.12      477.02     90.55 o
  -7   1   2     2395.16     2401.84    113.72 o
  -6   1   2     1029.07     1106.47     72.82 o
  -5   1   2     2949.58     2929.20    101.95 o
  -4   1   2    15929.35    15961.40    182.47 o
  -3   1   2     1064.43     1062.56     52.12 o
  -2   1   2     6064.48     6182.29     86.44 o
  -1   1   2    13459.35    13513.17    374.44 o
   0   1   2     4076.94     4312.66     36.15 o
   1   1   2    13989.44    13916.60    124.42 o
   2   1   2     5800.41     5831.05     84.03 o
   3   1   2     1201.94     1166.95     50.94 o
   4   1   2    16216.02    16107.54    183.11 o
   5   1   2     2832.53     2790.32     91.27 o
   6   1   2     1068.55     1063.28     94.13 o
   7   1   2     2420.51     2499.60    117.28 o
   8   1   2      511.72      511.34     79.90 o
   9   1   2     1526.49     1444.54    132.61 o
  10   1   2       29.46       63.31     82.84 o
  11   1   2     1057.73     1233.51    129.63 o
  -1   2   2     5149.22     5319.52     76.83 o
   0   2   2      511.28      601.62     30.79 o
   1   2   2     4974.16     5014.10     75.62 o
   2   2   2     7225.27     7005.05    100.73 o
   3   2   2     7129.03     7260.01    116.04 o
   4   2   2     8288.62     8194.72    140.40 o
   5   2   2     1244.71     1133.91     75.20 o
   6   2   2      753.08      746.42     73.99 o
   7   2   2     2396.26     2187.96    114.31 o
   8   2   2     7901.51     7779.26    205.92 o
   9   2   2      421.82      452.73     84.63 o
  10   2   2      169.52      235.52     91.13 o
  11   2   2       60.54      144.97     89.94 o
  -1   3   2      741.10      845.55     40.86 o
   0   3   2    10475.05    10837.95    120.14 o
   1   3   2      837.30     1012.62     45.60 o
   2   3   2     4351.13     4117.97     89.07 o
   3   3   2      251.95      285.26     37.28 o
   4   3   2    18598.04    19089.14    221.31 o
   5   3   2      361.86      342.08     53.86 o
   6   3   2     5126.32     5188.12    144.11 o
   7   3   2      896.76      790.82     79.91 o
   8   3   2     1808.91     1740.77    115.46 o
   9   3   2      198.96      238.48     94.09 o
  10   3   2      501.02      497.71     96.46 o
  11   3   2      135.77      125.45     73.38 o
  -1   4   2     8210.04     8642.11    126.77 o
   0   4   2      114.19       95.87     27.81 o
   1   4   2     8292.73     8683.68    127.97 o
   2   4   2     5177.85     5201.74    112.22 o
   3   4   2    11850.39    11600.02    171.01 o
   4   4   2      318.37      304.79     52.67 o
   5   4   2      486.26      522.01     60.96 o
   6   4   2       61.93       82.84     55.03 o
   7   4   2     2528.12     2444.34    130.30 o
   8   4   2     1230.75     1228.93    114.25 o
   9   4   2       27.05       -9.47     64.50 o
  10   4   2      123.96      211.84     76.93 o
  -1   5   2    12499.56    11974.29    166.29 o
   0   5   2     5175.93     5010.11    112.18 o
   1   5   2    12301.26    12413.34    172.23 o
   2   5   2      107.53      130.78     38.46 o
   3   5   2     1867.14     1877.55    103.06 o
   4   5   2       91.54       51.48     42.01 o
   5   5   2     4314.20     4277.09    138.72 o
   6   5   2       94.98      266.88     62.72 o
   7   5   2     1886.10     2033.92    118.42 o
   8   5   2       46.48       72.19     86.39 o
   9   5   2      624.47      601.89    131.39 o
  10   5   2        0.92       61.54     73.96 o
  -1   6   2      207.37      230.20     42.61 o
   0   6   2      305.52      419.59     54.45 o
   1   6   2      294.79      287.62     55.04 o
   2   6   2     2452.68     2414.08     94.19 o
   3   6   2     6223.97     6604.27    163.77 o
   4   6   2     1794.55     1566.28     91.79 o
   5   6   2      423.31      508.37     76.34 o
   6   6   2      290.19      187.00     88.77 o
   7   6   2     3147.57     3183.84    144.53 o
   8   6   2      805.75      826.25    113.05 o
   9   6   2      342.45      279.32     88.18 o
  -1   7   2     1144.21     1117.13     78.74 o
   0   7   2     2514.84     2435.22     99.52 o
   1   7   2     1127.41     1170.99     81.10 o
   2   7   2     2434.44     2391.21    111.95 o
   3   7   2     1940.77     2028.81    101.85 o
   4   7   2     3237.22     3245.42    152.85 o
   5   7   2        6.50       71.01     66.27 o
   6   7   2     2887.90     2649.33    142.15 o
   7   7   2       30.63       15.38     67.46 o
   8   7   2      202.16      202.97     76.93 o
   9   7   2        8.65        2.37     91.72 o
  -1   8   2     1265.66     1434.43     97.09 o
   0   8   2      192.26      125.45     66.28 o
   1   8   2     1260.63     1229.59    108.93 o
   2   8   2     5097.84     4816.29    156.51 o
   3   8   2      585.70      580.01     86.41 o
   4   8   2      263.78      281.09     69.83 o
   5   8   2      235.76      206.53     74.56 o
   6   8   2      339.73      370.46     74.56 o
   7   8   2       87.95      -18.94     60.95 o
   8   8   2      723.84      922.09    114.82 o
  -1   9   2     2186.25     2324.84    116.66 o
   0   9   2      241.55      234.34     70.42 o
   1   9   2     2203.26     2130.03    124.36 o
   2   9   2     1105.17     1277.41    105.37 o
   3   9   2      238.51      203.57     71.60 o
   4   9   2      454.55      454.51     74.57 o
   5   9   2     1070.02     1148.90    125.49 o
   6   9   2     1091.97      933.44    123.71 o
   7   9   2      190.28      284.04     79.29 o
  -1  10   2      441.10      342.65     82.85 o
   0  10   2        7.84       63.91     51.48 o
   1  10   2      398.25      527.88     82.26 o
   2  10   2       63.04       72.19     62.72 o
   3  10   2     2554.92     2329.63    158.70 o
   4  10   2       50.43       18.34     68.64 o
   5  10   2       48.47       -8.88     67.46 o
   6  10   2       31.13      155.03     72.19 o
  -1  11   2      814.54      697.80     97.66 o
   0  11   2      193.58      115.98     71.60 o
   1  11   2      860.65      910.88    108.90 o
   2  11   2       98.72      122.49     68.64 o
   3  11   2      253.95      165.69     79.30 o
   4  11   2       61.59       50.30     75.74 o
   1   0   3    13019.11    12567.45    257.12 o
   2   0   3      219.77      270.49     28.41 o
   3   0   3     7439.76     7365.16    109.62 o
   4   0   3     9720.79     9684.27    144.18 o
   5   0   3     8276.58     8129.01    148.04 o
   6   0   3      915.06      815.16     69.26 o
   7   0   3     2936.30     2823.03    116.71 o
   8   0   3     2168.37     2096.98    120.81 o
   9   0   3     1819.20     1869.80    124.34 o
  10   0   3       36.07       31.36     73.37 o
  11   0   3      796.58      720.88    123.11 o
 -11   1   3      142.78      152.67    130.18 o
 -10   1   3      316.36      324.29     81.67 o
  -9   1   3      900.40      929.87    103.58 o
  -8   1   3     1139.20     1140.73    106.55 o
  -7   1   3     4059.19     4245.09    139.88 o
  -6   1   3      995.22      938.32     78.14 o
  -5   1   3     1765.52     1792.33     78.78 o
  -4   1   3     7520.01     7554.24    129.66 o
  -3   1   3    10126.30    10012.06    128.34 o
  -2   1   3     4905.42     4843.31     79.75 o
  -1   1   3     9974.62     9772.42    326.03 o
   0   1   3    29490.38    29268.35     98.35 o
   1   1   3     9603.85     9425.99     62.06 o
   2   1   3     4390.21     4264.64     74.94 o
   3   1   3     9721.16     9632.62    126.51 o
   4   1   3     7390.03     7525.62    129.65 o
   5   1   3     1789.29     1701.73     78.78 o
   6   1   3     1149.63     1341.58     78.15 o
   7   1   3     4108.70     4148.56    136.33 o
   8   1   3     1159.20     1196.38    102.41 o
   9   1   3      913.20     1068.38    120.75 o
  10   1   3      304.37      404.18     93.50 o
  11   1   3      132.93       84.62     79.89 o
  -1   2   3    27185.21    28142.41    173.45 o
   0   2   3    33577.48    35216.96    184.59 o
   1   2   3    27024.58    27865.59    175.25 o
   2   2   3    11517.01    11535.43    129.84 o
   3   2   3    10764.99    10246.31    138.43 o
   4   2   3     6739.19     6575.01    125.99 o
   5   2   3     2874.01     2884.95     97.78 o
   6   2   3     3485.22     3350.99    117.35 o
   7   2   3     1258.64     1284.69     90.58 o
   8   2   3      635.68      476.44     88.19 o
   9   2   3     1209.91     1317.69    111.29 o
  10   2   3       66.72      121.30     79.88 o
  11   2   3      166.09      184.03     89.95 o
  -1   3   3     8125.81     8320.22    111.45 o
   0   3   3      116.01      100.01     23.67 o
   1   3   3     7985.29     8232.18    112.03 o
   2   3   3    10453.06    10534.59    138.41 o
   3   3   3     1942.32     1898.96     72.28 o
   4   3   3     5069.64     5012.35    121.07 o
   5   3   3     7297.84     7231.14    150.25 o
   6   3   3      183.36      200.02     64.50 o
   7   3   3       78.56      158.59     71.60 o
   8   3   3     2907.63     2956.90    137.42 o
   9   3   3      742.19      685.97     97.07 o
  10   3   3        3.79      -47.93     47.93 o
  11   3   3      125.81       37.28     74.56 o
  -1   4   3     3620.33     3554.61     85.42 o
   0   4   3     1880.12     2062.58     66.36 o
   1   4   3     3692.23     3844.89     90.17 o
   2   4   3     6874.34     7044.96    127.19 o
   3   4   3     1125.60     1126.19     64.54 o
   4   4   3     2184.41     2100.03     90.04 o
   5   4   3     2901.95     3028.33    112.58 o
   6   4   3     3183.64     3132.54    123.24 o
   7   4   3     1208.15     1205.88    123.73 o
   8   4   3     1432.76     1374.05    118.40 o
   9   4   3     1578.15     1530.94    145.63 o
  10   4   3      183.04      283.45     97.05 o
  -1   5   3      654.08      654.10     50.32 o
   0   5   3    14386.93    14131.58    180.81 o
   1   5   3      782.83      828.78     55.65 o
   2   5   3       29.82       72.78     36.69 o
   3   5   3     6639.27     6888.85    146.65 o
   4   5   3     1174.61     1126.66     82.29 o
   5   5   3      613.58      556.95     69.25 o
   6   5   3     1254.38     1104.09     91.17 o
   7   5   3     1823.20     1786.96    140.92 o
   8   5   3      119.46      168.05     89.35 o
   9   5   3      326.42      375.78     87.58 o
  10   5   3      795.16      738.63    147.37 o
  -1   6   3     2868.87     2802.19    107.25 o
   0   6   3     2059.24     2034.64     88.85 o
   1   6   3     2906.12     2806.39    110.81 o
   2   6   3     1984.53     2024.40     98.32 o
   3   6   3     2844.77     2772.77    110.79 o
   4   6   3     2816.12     2857.81    116.71 o
   5   6   3      463.94      389.42     84.04 o
   6   6   3     1148.93     1211.16    105.96 o
   7   6   3      258.69      162.74     76.34 o
   8   6   3      469.84      336.74    110.67 o
   9   6   3      122.00      191.13     84.62 o
  -1   7   3     1554.73     1429.95     82.90 o
   0   7   3      271.39      208.90     54.44 o
   1   7   3     1389.73     1556.56     91.77 o
   2   7   3     6025.31     6222.70    177.96 o
   3   7   3       40.44      123.67    101.19 o
   4   7   3      536.67      524.96     68.06 o
   5   7   3     2190.14     2330.83    126.73 o
   6   7   3      870.25      616.16     99.44 o
   7   7   3      232.33      319.55     79.30 o
   8   7   3     1145.74     1291.57    126.08 o
   9   7   3      269.94      388.79    102.97 o
  -1   8   3     1514.06     1256.35     89.40 o
   0   8   3      924.99     1057.19     87.61 o
   1   8   3     1449.27     1586.68    105.38 o
   2   8   3     1433.43     1457.00    102.42 o
   3   8   3      545.58      452.75     69.24 o
   4   8   3      408.47      381.71     68.65 o
   5   8   3      225.09      346.77     76.93 o
   6   8   3     1417.59     1406.55    116.62 o
   7   8   3      442.86      272.23    111.26 o
   8   8   3      229.00      182.26    103.56 o
  -1   9   3     1005.45      957.73     86.42 o
   0   9   3     1096.84     1154.29     93.53 o
   1   9   3     1001.46     1111.63     95.89 o
   2   9   3     1699.14     1714.01    111.90 o
   3   9   3      482.32      539.14     84.63 o
   4   9   3      470.05      383.49     78.12 o
   5   9   3      752.51      658.74     97.06 o
   6   9   3      753.81      662.28     96.47 o
   7   9   3      306.55      452.11     91.72 o
  -1  10   3      868.66      828.63     92.93 o
   0  10   3       51.63       20.12     64.50 o
   1  10   3      878.98     1044.08    104.76 o
   2  10   3     1346.05     1353.83    117.80 o
   3  10   3      238.73      263.33     77.52 o
   4  10   3      332.74      285.83     77.52 o
   5  10   3      269.90      379.91     83.44 o
   6  10   3      450.27      437.34    101.20 o
  -1  11   3      403.72      320.75     79.30 o
   0  11   3      736.65      640.38    104.76 o
   1  11   3      362.58      364.54     75.16 o
   2  11   3      240.34      295.29     73.97 o
   3  11   3      632.88      554.54    104.16 o
   4  11   3      157.33      235.51     86.39 o
   0   0   4    54375.48    53357.17    189.84 o
   1   0   4      239.17      263.54     20.42 o
   2   0   4      614.36      608.14     38.49 o
   3   0   4     2491.79     2673.33     70.57 o
   4   0   4    28660.43    27793.55    241.33 o
   5   0   4       65.60      137.28     43.20 o
   6   0   4     1566.60     1603.58     85.27 o
   7   0   4        3.08       78.70     62.72 o
   8   0   4       98.32       44.38     68.64 o
   9   0   4        2.73      -39.65     72.19 o
  10   0   4      936.84     1032.26    126.66 o
  11   0   4        1.31      -69.23     72.19 o
 -11   1   4       85.12      103.55     96.45 o
 -10   1   4       16.53      -19.53     79.29 o
  -9   1   4      277.15      258.61     77.52 o
  -8   1   4     2748.86     2699.80    135.64 o
  -7   1   4      473.76      329.65     82.27 o
  -6   1   4     1451.13     1525.32     86.45 o
  -5   1   4      360.86      381.74     47.94 o
  -4   1   4    13957.54    14021.29    175.00 o
  -3   1   4     6788.10     6977.69    111.29 o
  -2   1   4     2374.99     2302.53     61.11 o
  -1   1   4    17683.65    17878.36    619.24 o
   0   1   4      578.65      547.86     18.63 o
   1   1   4    17649.21    17942.34     90.79 o
   2   1   4     1786.53     1644.69     53.36 o
   3   1   4     6468.84     6674.19    108.88 o
   4   1   4    14256.84    13880.10    174.43 o
   5   1   4      387.59      308.94     46.76 o
   6   1   4     1487.83     1453.11     85.86 o
   7   1   4      455.52      469.32     69.84 o
   8   1   4     2717.70     2633.43    134.46 o
   9   1   4      294.08      160.96     94.68 o
  10   1   4       19.87       -8.88     83.43 o
  11   1   4       84.22       -6.51     75.74 o
  -1   2   4    11330.87    11555.44    116.85 o
   0   2   4     9696.15     9650.87    102.97 o
   1   2   4    11495.24    11613.27    119.27 o
   2   2   4     9246.30     9553.29    121.15 o
   3   2   4     1967.44     2091.31     70.52 o
   4   2   4     3861.98     3851.96    103.21 o
   5   2   4    13024.55    12452.95    189.47 o
   6   2   4      872.03      886.16     71.03 o
   7   2   4     1235.90     1337.36     98.27 o
   8   2   4      135.27      115.98     69.23 o
   9   2   4     1646.12     1622.78    130.25 o
  10   2   4      241.10      202.38     78.70 o
  11   2   4      768.27      682.40    123.10 o
  -1   3   4    17941.80    18375.74    167.02 o
   0   3   4      781.41      797.02     43.23 o
   1   3   4    17526.24    17657.04    164.56 o
   2   3   4     1464.41     1482.74     59.83 o
   3   3   4     4707.77     4491.52    104.47 o
   4   3   4     4271.91     4356.79    112.11 o
   5   3   4      470.61      474.67     56.82 o
   6   3   4      226.34      353.88     66.87 o
   7   3   4     2935.49     2979.75    130.33 o
   8   3   4     1294.44     1082.16    104.78 o
   9   3   4     1781.70     2028.99    144.46 o
  10   3   4       71.87        8.28     69.82 o
  11   3   4      250.81      136.10    117.17 o
  -1   4   4     9679.54    10248.17    141.76 o
   0   4   4    33334.27    33464.96    249.48 o
   1   4   4     9610.69    10062.45    141.76 o
   2   4   4       41.51      102.37     36.10 o
   3   4   4       36.56       71.01     40.24 o
   4   4   4     6677.17     7079.23    149.03 o
   5   4   4     4589.14     4339.30    130.45 o
   6   4   4     1129.73     1083.94     87.62 o
   7   4   4      159.40      204.75     69.83 o
   8   4   4       15.82      -33.73     71.01 o
   9   4   4      125.03      112.43     69.23 o
  10   4   4      540.32      330.23    119.55 o
  -1   5   4     1337.23     1452.00     74.02 o
   0   5   4     1078.36     1130.89     67.50 o
   1   5   4     1366.62     1443.14     68.69 o
   2   5   4    11375.47    11511.79    177.42 o
   3   5   4      120.91       71.01     47.34 o
   4   5   4     8782.66     8918.16    181.80 o
   5   5   4      995.63      974.38     84.65 o
   6   5   4      741.35      774.19     82.86 o
   7   5   4      144.47      149.71     82.25 o
   8   5   4     1234.69     1275.07    114.25 o
   9   5   4      380.91      330.22     86.99 o
  10   5   4        7.98       18.94     84.62 o
  -1   6   4      915.72      865.48     62.75 o
   0   6   4    13528.45    13575.57    199.54 o
   1   6   4      945.24     1100.51     77.55 o
   2   6   4      244.47      171.03     54.44 o
   3   6   4      361.48      334.38     59.77 o
   4   6   4     1769.31     1874.76     99.48 o
   5   6   4      933.29      680.13     87.01 o
   6   6   4     1468.26     1432.71    108.34 o
   7   6   4      289.16      300.62     83.44 o
   8   6   4       31.16      -39.65     59.76 o
   9   6   4      318.19      397.67     92.32 o
  -1   7   4     3995.82     3876.42    127.44 o
   0   7   4      237.76      132.56     56.22 o
   1   7   4     4055.13     3816.05    128.62 o
   2   7   4      652.58      805.55     72.80 o
   3   7   4     5015.66     4903.84    157.12 o
   4   7   4      753.63      810.29     86.42 o
   5   7   4       83.21      114.21     70.42 o
   6   7   4      649.84      762.30    113.04 o
   7   7   4     1884.08     1712.26    120.19 o
   8   7   4        2.67       15.98     71.60 o
   9   7   4      608.89      674.08    102.38 o
  -1   8   4     3160.30     3213.32    130.33 o
   0   8   4        1.23       68.64     50.89 o
   1   8   4     3090.87     3084.09    129.74 o
   2   8   4        0.48       29.59     57.99 o
   3   8   4      347.22      243.23     65.69 o
   4   8   4      249.15      161.55     84.03 o
   5   8   4     4520.91     4514.99    171.26 o
   6   8   4      235.37      207.71     73.38 o
   7   8   4       28.56       15.38     69.23 o
   8   8   4       30.88       69.23     80.47 o
  -1   9   4     1649.65     1592.62    111.90 o
   0   9   4      116.21       17.16     55.62 o
   1   9   4     1661.14     1693.28    121.96 o
   2   9   4     2007.52     2049.32    123.16 o
   3   9   4     1007.57     1047.10     98.26 o
   4   9   4      654.50      687.13     98.25 o
   5   9   4       77.14      180.48     66.87 o
   6   9   4      512.39      164.52    113.04 o
   7   9   4      191.94       32.55    101.78 o
  -1  10   4       36.34       75.15     84.03 o
   0  10   4     1957.46     1998.28    129.67 o
   1  10   4       35.31       15.38     53.26 o
   2  10   4      212.62      149.12     75.15 o
   3  10   4       24.99      -11.24     62.13 o
   4  10   4      402.19      465.15     86.40 o
   5  10   4       26.60       65.09     74.56 o
   6  10   4      771.70      678.85    109.49 o
  -1  11   4      113.28      100.00     80.48 o
   0  11   4        0.76       97.63     62.72 o
   1  11   4      117.16       61.54     69.83 o
   2  11   4      774.99      739.22    134.94 o
   3  11   4      382.24      315.42     79.89 o
   4  11   4      578.65      593.00     96.47 o
   1   0   5    15454.10    15065.90    310.99 o
   2   0   5      234.73      144.42     29.00 o
   3   0   5     3462.76     3415.29     81.90 o
   4   0   5    13140.43    13501.29    172.51 o
   5   0   5     6682.21     7087.81    143.73 o
   6   0   5     1945.46     1886.96     90.62 o
   7   0   5     1495.60     1477.85    104.21 o
   8   0   5     2919.68     3011.55    137.43 o
   9   0   5      786.23      662.31     92.33 o
  10   0   5       39.32       10.06     73.97 o
  11   0   5      562.56      419.00    113.63 o
 -11   1   5      271.64      384.06    123.09 o
 -10   1   5      434.34      461.01     92.32 o
  -9   1   5      787.51      765.29     99.43 o
  -8   1   5     1884.31     1864.02    114.28 o
  -7   1   5     2250.96     2279.64    132.67 o
  -6   1   5      842.91      877.28     68.07 o
  -5   1   5     3192.59     3148.71    102.55 o
  -4   1   5     9084.49     9297.05    145.83 o
  -3   1   5     7270.51     6936.54    113.68 o
  -2   1   5    13772.93    13965.37    139.23 o
  -1   1   5    17316.70    17420.96    799.34 o
   0   1   5       77.10       92.17     14.40 o
   1   1   5    18220.82    18556.86     98.74 o
   2   1   5    14339.61    14122.87    138.71 o
   3   1   5     7474.08     7157.34    114.89 o
   4   1   5     9316.39     9274.63    145.26 o
   5   1   5     3172.87     3103.03    101.36 o
   6   1   5      778.86      804.44     81.10 o
   7   1   5     2245.74     2338.27    111.94 o
   8   1   5     1803.88     1775.74    119.01 o
   9   1   5      738.47      691.30    107.13 o
  10   1   5      426.87      563.98     95.28 o
  11   1   5      296.06      359.80     86.40 o
  -1   2   5    20895.32    21480.15    163.23 o
   0   2   5    21086.52    21781.02    159.27 o
   1   2   5    20474.41    20961.65    165.58 o
   2   2   5      295.20      246.22     31.37 o
   3   2   5    14645.24    14691.63    168.66 o
   4   2   5    10810.74    10427.33    161.42 o
   5   2   5      488.25      576.48     57.41 o
   6   2   5     2213.71     2122.86     97.14 o
   7   2   5     1669.67     1796.48    103.03 o
   8   2   5      914.10      997.97     97.67 o
   9   2   5     1183.31     1082.67    117.80 o
  10   2   5      189.44      180.48     87.58 o
  11   2   5       39.42        5.33     82.25 o
  -1   3   5     4058.53     3919.02     83.12 o
   0   3   5     3904.90     4041.36     80.74 o
   1   3   5     4120.42     4126.44     84.90 o
   2   3   5     9238.37     9323.18    137.62 o
   3   3   5     3021.07     3227.62     90.12 o
   4   3   5     6196.70     6312.42    135.38 o
   5   3   5     7954.65     7541.71    160.39 o
   6   3   5       62.87       65.09     63.32 o
   7   3   5      336.14      360.40     69.24 o
   8   3   5     2327.30     2563.64    133.25 o
   9   3   5      589.92      502.46     92.33 o
  10   3   5       72.65      146.16     65.68 o
  11   3   5      182.13      160.36    126.04 o
  -1   4   5     3505.57     3581.19     87.78 o
   0   4   5      377.49      437.39     40.25 o
   1   4   5     3394.62     3424.35     88.37 o
   2   4   5     6803.35     6962.55    129.54 o
   3   4   5      723.48      626.89     56.83 o
   4   4   5     4867.80     4858.11    131.68 o
   5   4   5     1517.55     1576.83     88.82 o
   6   4   5     3605.23     3521.16    132.74 o
   7   4   5      548.39      585.92     87.59 o
   8   4   5     1120.77     1353.18    117.20 o
   9   4   5      714.60      689.51    105.94 o
  10   4   5       69.27       91.72     69.23 o
  -1   5   5      101.74       40.83     52.67 o
   0   5   5    20010.57    20596.27    225.01 o
   1   5   5       83.70      114.80     40.83 o
   2   5   5      905.90     1014.10     71.63 o
   3   5   5     5927.43     6344.04    144.80 o
   4   5   5     4122.59     3852.20    126.27 o
   5   5   5       18.47       21.89     49.70 o
   6   5   5     1491.15     1426.85    100.06 o
   7   5   5     2459.23     2231.52    132.66 o
   8   5   5       27.57       -3.55     59.76 o
   9   5   5      137.48      245.57     73.97 o
  10   5   5      678.38      959.95    121.33 o
  -1   6   5     5377.03     5569.40    132.89 o
   0   6   5      596.36      590.12     62.74 o
   1   6   5     5489.42     5494.35    137.64 o
   2   6   5     5729.15     5846.86    142.98 o
   3   6   5     3511.40     3667.79    125.05 o
   4   6   5     2027.05     1813.95     98.90 o
   5   6   5      421.75      542.69     79.30 o
   6   6   5     2470.08     2251.10    123.78 o
   7   6   5      193.25       91.13     71.60 o
   8   6   5      450.50      338.51     86.40 o
   9   6   5      124.49       13.61     85.21 o
  -1   7   5     2694.16     2832.81    127.36 o
   0   7   5      127.34      224.27     53.85 o
   1   7   5     2850.03     2754.20    114.93 o
   2   7   5     3707.39     3756.02    129.19 o
   3   7   5      133.32      173.38     58.58 o
   4   7   5      877.00      700.23     77.54 o
   5   7   5     2942.05     3201.56    135.05 o
   6   7   5      324.63      316.01     77.52 o
   7   7   5      282.63      294.11     86.40 o
   8   7   5      351.36      281.69     91.13 o
   9   7   5      201.88      239.07     87.58 o
  -1   8   5      865.08      785.47     79.91 o
   0   8   5      118.60      134.33     55.62 o
   1   8   5      906.38     1061.31     90.56 o
   2   8   5      662.58      739.24     82.27 o
   3   8   5     1506.25     1442.20    101.24 o
   4   8   5      331.06      234.35     65.69 o
   5   8   5      268.71      324.88     73.97 o
   6   8   5      727.06      848.72    103.57 o
   7   8   5      358.19      451.53     99.42 o
   8   8   5      117.25      222.49     79.88 o
  -1   9   5     1560.31     1305.43    120.18 o
   0   9   5      512.17      575.84    104.75 o
   1   9   5     1514.09     1371.72    112.48 o
   2   9   5     1287.44     1141.33    104.78 o
   3   9   5      967.63      879.57     97.66 o
   4   9   5      463.75      339.70     79.30 o
   5   9   5      792.02      948.16     97.66 o
   6   9   5      704.39      577.64    102.39 o
   7   9   5      330.45      198.24    120.13 o
  -1  10   5     1000.48      960.07     92.93 o
   0  10   5      251.09      191.73     69.24 o
   1  10   5     1026.69      954.75    105.95 o
   2  10   5     1223.09     1229.46    103.00 o
   3  10   5      236.78      371.63     94.68 o
   4  10   5      550.55      620.22     94.69 o
   5  10   5      488.70      538.54     90.55 o
   6  10   5      371.72      327.25     85.22 o
  -1  11   5      387.99      385.25     82.26 o
   0  11   5      341.17      291.75     71.61 o
   1  11   5      417.48      320.75     87.59 o
   2  11   5      373.17      259.79    106.52 o
   3  11   5      567.25      481.14     96.47 o
   4  11   5      124.95       92.90     99.41 o
   0   0   6    32613.87    32193.20    176.31 o
   1   0   6     8971.92     8805.45    134.66 o
   2   0   6     3313.49     3442.94     74.81 o
   3   0   6    38729.11    37475.63    258.58 o
   4   0   6     1869.06     1995.93     75.24 o
   5   0   6        1.15       32.54     45.56 o
   6   0   6      238.59      339.68     53.85 o
   7   0   6     6744.83     7067.46    173.85 o
   8   0   6        3.63       -5.92     62.72 o
   9   0   6       17.10      -51.48     65.09 o
  10   0   6        0.09      -16.57     65.68 o
  11   0   6       11.13      -45.56     66.27 o
 -11   1   6      520.93      602.46    109.48 o
 -10   1   6       61.66       81.66     72.19 o
  -9   1   6      667.46      667.61    102.98 o
  -8   1   6      536.78      498.92     82.86 o
  -7   1   6     1593.52     1583.88    100.07 o
  -6   1   6     1869.41     1866.71     92.39 o
  -5   1   6     4143.93     4064.07    115.05 o
  -4   1   6     7481.52     7294.94    133.18 o
  -3   1   6     3801.53     3695.50     87.24 o
  -2   1   6     7566.93     7663.04    109.67 o
  -1   1   6     2562.75     2476.58     42.58 o
   0   1   6    33800.82    33782.43    484.28 o
   1   1   6     2223.61     2049.84     39.64 o
   2   1   6     7945.73     7703.36    108.51 o
   3   1   6     3842.21     3603.03     86.65 o
   4   1   6     7172.17     7009.98    131.37 o
   5   1   6     4091.40     4069.29    111.49 o
   6   1   6     1790.38     1728.66     91.20 o
   7   1   6     1609.77     1529.41     98.29 o
   8   1   6      568.17      435.00     85.82 o
   9   1   6      673.23      617.89    110.08 o
  10   1   6       60.72       14.20     67.46 o
  11   1   6      522.19      565.18    115.99 o
  -1   2   6     1791.48     1805.52     56.31 o
   0   2   6     1409.12     1448.26     52.15 o
   1   2   6     1912.60     1965.20     59.28 o
   2   2   6     6990.97     6813.21    109.52 o
   3   2   6     1236.03     1238.96     58.04 o
   4   2   6     1250.39     1174.26     66.91 o
   5   2   6      348.24      352.73     53.86 o
   6   2   6       40.79       59.76     65.68 o
   7   2   6      473.26      451.57     81.08 o
   8   2   6     8418.83     8358.24    222.56 o
   9   2   6      205.85      339.67     75.15 o
  10   2   6       85.63       93.49     72.19 o
  11   2   6       55.18       28.40     80.48 o
  -1   3   6     1378.65     1376.65     56.27 o
   0   3   6    15434.58    15189.59    161.17 o
   1   3   6     1252.98     1423.90     58.64 o
   2   3   6     3010.68     2962.00     88.95 o
   3   3   6     2532.77     2738.10     85.94 o
   4   3   6    10017.85     9731.30    167.78 o
   5   3   6     1129.45     1042.59     75.78 o
   6   3   6     3380.56     3447.00    125.63 o
   7   3   6      531.17      288.82     82.86 o
   8   3   6     1063.88      960.12    122.53 o
   9   3   6      519.41      712.55     94.69 o
  10   3   6      590.20      427.89    110.67 o
  11   3   6      295.94      309.49     91.72 o
  -1   4   6     3270.39     3388.85     87.76 o
   0   4   6      273.42      311.89     39.06 o
   1   4   6     3176.73     3160.37     90.72 o
   2   4   6     7911.27     7668.00    138.53 o
   3   4   6    12838.08    12813.76    186.52 o
   4   4   6      717.59      622.71     64.52 o
   5   4   6      236.69      294.71     57.99 o
   6   4   6      127.30      135.51     76.34 o
   7   4   6     2282.59     2163.95    133.25 o
   8   4   6     1415.55     1381.14    114.26 o
   9   4   6       42.52      -39.65     72.78 o
  10   4   6       65.28      115.98     74.56 o
  -1   5   6    12044.82    12220.81    176.30 o
   0   5   6      453.75      420.23     47.35 o
   1   5   6    12176.01    12314.60    180.48 o
   2   5   6      366.04      342.08     47.35 o
   3   5   6     1292.44     1280.10     79.34 o
   4   5   6       10.98       37.28     50.30 o
   5   5   6     3746.66     3862.18    132.16 o
   6   5   6      173.84      133.74     58.58 o
   7   5   6     1308.24     1248.50    111.29 o
   8   5   6      106.41       66.27     75.74 o
   9   5   6     1081.66     1264.32    120.75 o
  10   5   6        9.80       39.65     77.52 o
  -1   6   6      221.43      310.69     47.34 o
   0   6   6       10.40      -33.14     49.70 o
   1   6   6      218.73      235.53     47.34 o
   2   6   6     1783.38     1800.29     90.61 o
   3   6   6     7086.41     7721.89    175.69 o
   4   6   6      847.10      837.57     84.05 o
   5   6   6      648.46      740.42     91.74 o
   6   6   6       49.99      -15.38     79.88 o
   7   6   6     3707.68     3477.03    157.00 o
   8   6   6      708.77      902.57    113.04 o
   9   6   6      327.21      259.20     91.73 o
  -1   7   6     1564.22     1508.68     89.41 o
   0   7   6     3624.25     3729.36    125.64 o
   1   7   6     1562.98     1662.04     92.96 o
   2   7   6      661.69      722.09     79.31 o
   3   7   6     1225.66     1194.66     88.21 o
   4   7   6     2337.71     2517.58    133.84 o
   5   7   6      128.66      285.22     62.73 o
   6   7   6     2915.25     2895.10    152.22 o
   7   7   6       77.02       43.79     75.15 o
   8   7   6       65.09      100.00    108.29 o
   9   7   6       37.48       18.94     67.46 o
  -1   8   6     1078.49      952.46     87.02 o
   0   8   6       45.22       81.07     46.75 o
   1   8   6     1065.72      957.78     93.53 o
   2   8   6     4793.72     4609.85    158.86 o
   3   8   6      440.12      474.63     78.12 o
   4   8   6       36.11       45.56     47.34 o
   5   8   6      205.05      182.85     90.54 o
   6   8   6       62.76       78.70    109.47 o
   7   8   6       45.18       63.31     71.01 o
   8   8   6      711.61      685.35    111.27 o
  -1   9   6     1575.53     1552.91    113.67 o
   0   9   6      177.60       86.40     85.80 o
   1   9   6     1630.16     1561.82    107.75 o
   2   9   6      540.49      612.54     83.45 o
   3   9   6      182.53      179.89     65.09 o
   4   9   6      229.33      179.90     68.05 o
   5   9   6      870.96      970.08    107.13 o
   6   9   6     1015.63      879.55    120.15 o
   7   9   6      110.76      136.69     81.07 o
  -1  10   6      337.91      205.94     62.14 o
   0  10   6       91.65       38.46     56.21 o
   1  10   6      342.10      406.55     76.93 o
   2  10   6       20.02      -27.22     69.82 o
   3  10   6     2376.72     2113.35    146.85 o
   4  10   6       26.22      -25.44     59.17 o
   5  10   6       66.95        0.59     78.70 o
  -1  11   6      901.82      651.65    105.35 o
   0  11   6      793.36      683.59     97.06 o
   1  11   6      905.42      859.99    111.27 o
   2  11   6       15.80      -24.85     50.30 o
   3  11   6      282.54      253.87     81.07 o
   1   0   7    19331.65    19120.61    251.47 o
   2   0   7     1029.36      923.97     47.38 o
   3   0   7      289.26      222.54     38.47 o
   4   0   7    12204.87    12096.12    171.12 o
   5   0   7     9292.19     9497.58    170.07 o
   6   0   7      851.63      876.09     75.18 o
   7   0   7     1488.27     1416.25     98.88 o
   8   0   7     1404.37     1328.49    112.48 o
   9   0   7     1259.09     1304.69    126.68 o
  10   0   7        3.41       76.92     75.15 o
  11   0   7      373.84      363.95    104.75 o
 -11   1   7       72.22       34.32     87.58 o
 -10   1   7      365.10      448.57     91.13 o
  -9   1   7      227.91      299.43     97.64 o
  -8   1   7     1413.25     1306.59    110.12 o
  -7   1   7     1831.61     1906.74    111.33 o
  -6   1   7      156.08      118.35     54.44 o
  -5   1   7     1710.81     1528.60     82.32 o
  -4   1   7     4158.62     4076.71    103.82 o
  -3   1   7     4164.78     3976.11     93.19 o
  -2   1   7     2126.57     2144.91     66.40 o
  -1   1   7      325.16      325.01     23.58 o
   0   1   7    20442.42    19793.87    225.76 o
   1   1   7      355.07      357.24     23.86 o
   2   1   7     2346.08     2365.91     67.00 o
   3   1   7     3916.39     3762.35     91.39 o
   4   1   7     4199.09     4257.16    106.78 o
   5   1   7     1700.31     1827.08     84.10 o
   6   1   7      229.96      210.67     53.26 o
   7   1   7     1808.83     1707.17     99.48 o
   8   1   7     1428.90     1401.32    110.12 o
   9   1   7      264.45      212.45     86.40 o
  10   1   7      340.79      465.73     94.09 o
  11   1   7       65.60      109.47     72.19 o
  -1   2   7     7942.64     7954.62    110.25 o
   0   2   7    12417.74    12350.57    132.90 o
   1   2   7     7954.62     7977.35    112.63 o
   2   2   7      631.78      624.58     43.81 o
   3   2   7     3922.50     3776.34     93.74 o
   4   2   7     4363.88     3908.14    106.78 o
   5   2   7       11.64       56.81     41.42 o
   6   2   7     1626.44     1714.26     95.34 o
   7   2   7      622.71      638.62     82.27 o
   8   2   7      243.85      221.32     88.17 o
   9   2   7      821.25      703.74     99.44 o
  10   2   7      225.38      124.27     76.93 o
  11   2   7      165.64      196.46     89.95 o
  -1   3   7     4784.73     5026.83     98.58 o
   0   3   7     3867.27     4018.52     87.24 o
   1   3   7     4570.88     4676.32     97.37 o
   2   3   7     9781.07     9549.29    144.75 o
   3   3   7     2558.51     2560.80     85.34 o
   4   3   7     5163.57     4972.92    124.60 o
   5   3   7    10136.09    10159.73    186.10 o
   6   3   7       44.83       22.49     60.95 o
   7   3   7     1123.47     1114.09     99.45 o
   8   3   7     2930.89     3293.87    153.41 o
   9   3   7      501.57      561.63    122.51 o
  10   3   7       44.60       50.89     76.92 o
  -1   4   7     6731.71     6949.34    125.97 o
   0   4   7     5747.32     5999.57    115.22 o
   1   4   7     6709.16     6856.54    133.70 o
   2   4   7     5020.51     5147.15    118.69 o
   3   4   7      629.39      554.04     58.01 o
   4   4   7     5314.22     5565.29    140.01 o
   5   4   7     2877.02     3079.06    135.08 o
   6   4   7     3860.77     3972.98    141.64 o
   7   4   7     1386.08     1431.50    103.60 o
   8   4   7     1220.63     1205.82    105.96 o
   9   4   7     1894.06     1831.85    133.21 o
  10   4   7      332.31      323.70    124.86 o
  -1   5   7     1060.66     1049.71     63.35 o
   0   5   7    10024.13    10078.23    162.42 o
   1   5   7     1048.90     1044.38     64.53 o
   2   5   7      531.55      555.78     53.27 o
   3   5   7     6207.00     6415.46    153.71 o
   4   5   7     1718.12     1694.79     95.34 o
   5   5   7      273.48      274.00     68.65 o
   6   5   7     1155.02     1252.03    115.44 o
   7   5   7     3037.47     2919.63    143.94 o
   8   5   7       44.76      -60.95     60.95 o
   9   5   7      404.58      417.21    104.16 o
  10   5   7      570.30      542.10    116.00 o
  -1   6   7     7103.02     7418.51    163.26 o
   0   6   7     2897.49     2821.61    102.51 o
   1   6   7     7313.36     7343.82    157.93 o
   2   6   7     1312.69     1338.67     83.48 o
   3   6   7     2469.90     2611.05    116.69 o
   4   6   7     2969.04     3269.59    128.56 o
   5   6   7     1694.19     1430.50    101.25 o
   6   6   7     1628.00     1338.64    102.43 o
   7   6   7      249.88      257.42     78.11 o
   8   6   7      199.81      283.45     72.79 o
   9   6   7      277.11      155.63    111.25 o
  -1   7   7     2180.29     2333.46    103.05 o
   0   7   7      729.36      775.98     75.17 o
   1   7   7     2023.29     1935.35    100.68 o
   2   7   7     6751.15     7070.57    176.81 o
   3   7   7      250.64      323.70     72.20 o
   4   7   7      787.09      790.17     87.01 o
   5   7   7     1785.74     1705.80    110.72 o
   6   7   7      317.95      340.87     81.67 o
   7   7   7      384.86      337.32     75.75 o
   8   7   7     1101.96     1180.86    119.57 o
   9   7   7      213.47       94.68    113.03 o
  -1   8   7      766.83      763.53     81.68 o
   0   8   7      831.33      869.50     82.27 o
   1   8   7      681.22      758.18     86.41 o
   2   8   7      322.04      340.28     72.79 o
   3   8   7      723.32      761.14     88.19 o
   4   8   7      255.52      290.56     57.40 o
   5   8   7      205.83      250.91     76.93 o
   6   8   7     1430.18     1455.08    118.40 o
   7   8   7       77.09      139.65     63.32 o
   8   8   7       54.90       17.75     79.88 o
  -1   9   7      318.56      318.97     74.56 o
   0   9   7      116.67       97.05     47.34 o
   1   9   7      355.10      279.32     86.99 o
   2   9   7     1736.44     1804.59    130.25 o
   3   9   7      538.42      606.03     89.96 o
   4   9   7      202.84      219.54     65.69 o
   5   9   7      400.38      291.75    117.77 o
   6   9   7      175.32      227.23     72.19 o
   7   9   7      408.64      369.87     91.73 o
  -1  10   7      998.34     1056.54    100.03 o
   0  10   7      149.33      220.13     62.73 o
   1  10   7      974.40      911.52     96.48 o
   2  10   7      607.88      471.10     97.06 o
   3  10   7      219.69      201.20    111.25 o
   4  10   7      304.07      175.16     76.93 o
   5  10   7      506.42      326.68     92.91 o
  -1  11   7      134.41       66.87     73.97 o
   0  11   7      397.60      291.16     81.67 o
   1  11   7      131.56      185.81    116.57 o
   2  11   7      528.67      435.57     91.73 o
   3  11   7      525.95      586.48    121.32 o
   0   0   8   105583.21   102850.17    376.79 o
   1   0   8       17.77       19.40     31.07 o
   2   0   8     4168.17     4042.91     86.11 o
   3   0   8     1006.44     1013.17     53.89 o
   4   0   8    13205.00    12598.65    178.34 o
   5   0   8      210.43      234.35     46.75 o
   6   0   8      806.47      816.87     75.18 o
   7   0   8        0.40      -61.54     61.54 o
   8   0   8        3.30       25.44     68.64 o
   9   0   8       24.17       94.08     66.86 o
  10   0   8      794.70      943.43    125.47 o
  11   0   8       41.82       42.01     76.33 o
 -11   1   8       97.28      169.83     75.15 o
 -10   1   8      156.25      230.78     77.52 o
  -9   1   8      216.59      289.37     82.25 o
  -8   1   8     2453.93     2503.98    136.21 o
  -7   1   8      302.16      294.71     71.61 o
  -6   1   8     1123.50     1105.89     85.25 o
  -5   1   8      400.49      390.02     55.04 o
  -4   1   8    14284.04    14125.19    190.36 o
  -3   1   8     6795.91     6698.06    121.29 o
  -2   1   8        3.51       20.12     25.44 o
  -1   1   8    12249.55    12179.13     95.24 o
   0   1   8     2035.19     1974.63     42.54 o
   1   1   8    12966.93    13004.88    285.72 o
   2   1   8       37.79       55.03     25.44 o
   3   1   8     6450.90     6523.48    122.45 o
   4   1   8    14131.08    13905.54    188.55 o
   5   1   8      430.20      440.93     52.67 o
   6   1   8     1070.13     1014.10     82.88 o
   7   1   8      245.21      242.04     66.28 o
   8   1   8     2467.19     2688.77    141.55 o
   9   1   8      216.50      162.73     79.89 o
  10   1   8      157.91      117.76    105.92 o
  11   1   8       99.69      150.30     81.66 o
  -1   2   8     2853.20     2838.12     75.33 o
   0   2   8       50.28       36.69     26.63 o
   1   2   8     2847.09     2837.52     72.36 o
   2   2   8      378.11      414.32     39.06 o
   3   2   8      106.60      162.14     39.65 o
   4   2   8      775.94      753.59     57.42 o
   5   2   8    14615.30    14659.40    223.48 o
   6   2   8     1287.34     1300.14     91.77 o
   7   2   8     1047.19      900.37     85.24 o
   8   2   8      305.94      292.34     85.81 o
   9   2   8     1319.74     1349.10    121.95 o
  10   2   8      124.58       30.18     91.13 o
  11   2   8      744.30      819.11    148.55 o
  -1   3   8    17107.04    17502.10    183.26 o
   0   3   8     1189.87     1087.94     52.12 o
   1   3   8    17281.75    17784.53    186.27 o
   2   3   8     1810.08     1895.16     72.87 o
   3   3   8    10350.10    10129.85    162.52 o
   4   3   8     1107.28     1132.61     72.82 o
   5   3   8       16.55      165.09     50.30 o
   6   3   8      958.24     1096.30     87.02 o
   7   3   8     2861.54     2844.48    160.53 o
   8   3   8     1188.06     1186.29    105.96 o
   9   3   8     1753.12     1896.91    133.21 o
  10   3   8       96.47       84.62     66.27 o
  -1   4   8     9992.77    10522.28    155.97 o
   0   4   8    22552.06    22430.00    226.17 o
   1   4   8     9922.37    10135.51    155.36 o
   2   4   8     1049.54     1107.77     63.94 o
   3   4   8      363.41      363.39     52.08 o
   4   4   8    10024.04     9822.47    186.09 o
   5   4   8     4712.00     4878.58    144.08 o
   6   4   8     1679.05     1681.00    111.91 o
   7   4   8       60.67      119.53     65.68 o
   8   4   8      344.62      283.47     85.22 o
   9   4   8      210.56      282.86     87.58 o
  10   4   8      566.82      454.51    109.49 o
  -1   5   8      905.62      906.94     59.20 o
   0   5   8      348.76      384.69     54.45 o
   1   5   8      913.87      898.07     63.34 o
   2   5   8     4977.07     4870.67    128.13 o
   3   5   8      147.89      102.37     72.19 o
   4   5   8     9399.27     9208.45    188.34 o
   5   5   8      976.09      856.55     94.71 o
   6   5   8     3186.29     3139.21    133.29 o
   7   5   8        0.81       56.21     53.25 o
   8   5   8     1319.27     1370.40    115.43 o
   9   5   8      255.44      342.63    120.13 o
  10   5   8        9.50       55.62     84.62 o
  -1   6   8      660.02      657.60     62.74 o
   0   6   8     8434.34     8163.57    165.14 o
   1   6   8      703.98      706.74     66.29 o
   2   6   8      551.74      482.37     60.96 o
   3   6   8      133.42      159.18     53.85 o
   4   6   8     2341.46     2372.63    120.23 o
   5   6   8      934.09      999.76     94.12 o
   6   6   8     1261.92     1416.01    105.37 o
   7   6   8      501.26      368.70     86.41 o
   8   6   8       46.11        4.73     91.13 o
   9   6   8      269.60      321.33     94.09 o
  -1   7   8     3902.44     3728.39    128.61 o
   0   7   8       47.64       13.61     55.03 o
   1   7   8     3959.20     3927.02    135.13 o
   2   7   8      782.17      737.51     79.91 o
   3   7   8     2972.20     3051.98    131.51 o
   4   7   8      351.12      445.62     76.34 o
   5   7   8       36.04       11.24     70.42 o
   6   7   8      710.87      548.06     97.66 o
   7   7   8      985.03     1070.15    114.24 o
   8   7   8       59.05       91.72     83.43 o
  -1   8   8     1072.12     1102.80     89.38 o
   0   8   8        2.86      -33.14     56.21 o
   1   8   8     1074.19     1027.63    100.04 o
   2   8   8      275.13      266.30     69.24 o
   3   8   8      273.29      260.38     66.28 o
   4   8   8      141.00      240.84     57.99 o
   5   8   8     2724.37     2945.77    165.23 o
   6   8   8       60.51        2.37     66.27 o
   7   8   8       13.75       41.42     57.99 o
   8   8   8       28.83       23.67     64.50 o
  -1   9   8      396.38      442.66     77.53 o
   0   9   8        8.44       27.81     57.99 o
   1   9   8      403.69      292.94     74.57 o
   2   9   8     1463.86     1540.39    113.66 o
   3   9   8      373.98      356.85     71.61 o
   4   9   8      554.15      549.21     88.18 o
   5   9   8       95.88       95.27     75.15 o
   6   9   8      474.09      337.33     86.99 o
   7   9   8      129.44        5.33     82.84 o
  -1  10   8       35.91      105.92     62.13 o
   0  10   8     1678.18     1848.30    131.43 o
   1  10   8       31.78        2.96     72.19 o
   2  10   8      384.88      381.11     81.67 o
   3  10   8      137.43       85.80     80.48 o
   4  10   8      319.60      342.64     80.48 o
   5  10   8       33.00        3.55     72.19 o
  -1  11   8       81.55       43.79     81.66 o
   0  11   8       36.09      -26.04     55.62 o
   1  11   8       80.75      233.14     77.52 o
   2  11   8      584.08      587.67     94.69 o
   3  11   8      466.32      394.73    132.56 o
   1   0   9     1429.24     1440.22     38.96 o
   2   0   9      946.98      974.71     49.74 o
   3   0   9     1308.71     1305.91     62.19 o
   4   0   9     9839.54     9539.60    160.08 o
   5   0   9      183.04      160.96     44.97 o
   6   0   9      485.26      420.80     69.25 o
   7   0   9      682.72      651.07     80.50 o
   8   0   9     2145.44     2241.95    137.38 o
   9   0   9      535.99      671.72    104.16 o
  10   0   9        0.89       27.22     74.56 o
  11   0   9      294.29      382.28    108.29 o
 -11   1   9      136.87       88.76     95.27 o
 -10   1   9      251.33       52.67    117.76 o
  -9   1   9      378.29      453.31     91.73 o
  -8   1   9     1371.41     1472.32    114.85 o
  -7   1   9     1114.08     1279.85     98.27 o
  -6   1   9      246.43      237.31     58.59 o
  -5   1   9     2358.40     2471.55     97.75 o
  -4   1   9     3215.79     3140.71     97.81 o
  -3   1   9     3075.13     2935.01     86.57 o
  -2   1   9     1388.14     1428.17     59.24 o
  -1   1   9     3752.67     3823.10     74.50 o
   0   1   9     7088.98     6839.38     73.90 o
   1   1   9     3987.29     3963.02    100.35 o
   2   1   9     1440.14     1438.29     58.65 o
   3   1   9     3309.41     3326.86     90.73 o
   4   1   9     3100.93     2827.52     94.25 o
   5   1   9     2397.57     2556.32     99.53 o
   6   1   9      277.23      372.24     92.91 o
   7   1   9     1125.77     1207.05     94.72 o
   8   1   9     1351.49     1268.07    105.38 o
   9   1   9      339.64      195.29     77.52 o
  10   1   9      234.99      121.31    103.56 o
  11   1   9      157.59      237.88     88.76 o
  -1   2   9    15152.14    15223.58    163.43 o
   0   2   9    14501.66    14620.07    156.23 o
   1   2   9    15266.49    15159.65    165.84 o
   2   2   9     1744.35     1723.43     68.13 o
   3   2   9     9805.28    10248.55    157.76 o
   4   2   9     6739.64     6918.25    143.72 o
   5   2   9      332.01      347.99     52.67 o
   6   2   9     2133.22     2234.59    116.08 o
   7   2   9     1243.87     1251.49    116.62 o
   8   2   9      715.90      751.08    108.31 o
   9   2   9      679.59      511.95    111.27 o
  10   2   9       60.52        0.59     55.62 o
  11   2   9       35.85      117.75    107.69 o
  -1   3   9     9780.63     9991.93    144.73 o
   0   3   9     2040.08     2062.09     72.88 o
   1   3   9    10111.89    10681.02    149.53 o
   2   3   9     6033.17     6423.62    126.51 o
   3   3   9     2801.96     2888.62     94.23 o
   4   3   9     1677.34     1762.46     86.46 o
   5   3   9     8838.58     9014.72    183.57 o
   6   3   9      266.58      266.89     66.28 o
   7   3   9      612.52      531.48     76.35 o
   8   3   9     1781.37     1674.98    130.85 o
   9   3   9      646.97      601.31    116.59 o
  10   3   9       23.70       37.87     71.60 o
  -1   4   9     3300.87     3365.64     96.64 o
   0   4   9      484.06      562.29     51.49 o
   1   4   9     3391.64     3400.80     99.01 o
   2   4   9     1013.07      998.20     63.94 o
   3   4   9     4556.49     4881.17    126.92 o
   4   4   9     3644.24     3582.43    127.44 o
   5   4   9     1738.53     1746.86    100.67 o
   6   4   9     1721.30     1875.22    111.32 o
   7   4   9      865.93      899.69     91.15 o
   8   4   9     1745.86     1825.31    146.24 o
   9   4   9      918.77      923.34    127.26 o
  10   4   9       16.77       73.97     76.92 o
  -1   5   9      798.03      743.50     62.16 o
   0   5   9     6565.21     6489.29    138.93 o
   1   5   9      710.72      760.63     71.03 o
   2   5   9     2311.51     2418.12    108.41 o
   3   5   9     5875.04     5963.37    151.29 o
   4   5   9     2581.00     2598.73    115.51 o
   5   5   9       44.10       28.99     53.85 o
   6   5   9      950.63      891.44    125.49 o
   7   5   9     1800.89     1561.90    121.38 o
   8   5   9       20.19       14.20     71.60 o
   9   5   9       68.02       17.16     75.15 o
  10   5   9      749.89     1089.58    112.45 o
  -1   6   9     3741.22     4006.70    121.50 o
   0   6   9     1231.16     1371.18     79.33 o
   1   6   9     3723.94     3571.03    129.21 o
   2   6   9     3757.20     3897.47    124.46 o
   3   6   9     2729.16     2823.31    118.48 o
   4   6   9      909.88      955.97     85.83 o
   5   6   9     1171.50     1171.51     95.31 o
   6   6   9     1821.49     1852.05    142.10 o
   7   6   9      255.01      162.14     97.05 o
   8   6   9      503.67      529.08    102.97 o
   9   6   9      176.57      102.37    108.29 o
  -1   7   9     1716.61     1643.14     97.11 o
   0   7   9      704.32      655.22     79.31 o
   1   7   9     1795.53     1723.73    110.14 o
   2   7   9     2054.82     2192.89    111.92 o
   3   7   9      803.96      674.76     78.72 o
   4   7   9      217.98      243.22     66.28 o
   5   7   9     2133.94     2303.46    126.13 o
   6   7   9      392.81      387.63     89.95 o
   7   7   9      538.50      479.96     97.06 o
   8   7   9      443.67      692.99     94.69 o
  -1   8   9      428.85      546.83     69.83 o
   0   8   9      912.25      884.91     87.01 o
   1   8   9      448.95      317.21     67.47 o
   2   8   9      795.02      907.36     84.64 o
   3   8   9      748.32      826.25     90.56 o
   4   8   9      254.97      221.91     79.89 o
   5   8   9      203.51      126.64     76.93 o
   6   8   9     1029.44     1169.01    114.24 o
   7   8   9      478.46      539.72     98.24 o
   8   8   9       96.27       13.61     80.48 o
  -1   9   9      867.21      890.79     88.19 o
   0   9   9      677.57      690.10     85.23 o
   1   9   9      896.73      876.59     98.85 o
   2   9   9     1141.34     1083.84    109.51 o
   3   9   9      760.51      638.62     95.29 o
   4   9   9      448.64      574.05     89.36 o
   5   9   9      563.29      749.83     95.87 o
   6   9   9      627.76      569.93    100.02 o
  -1  10   9      711.35      662.87    107.72 o
   0  10   9       88.83      113.02     69.23 o
   1  10   9      691.18      784.19     98.25 o
   2  10   9     1762.86     1937.72    146.23 o
   3  10   9      302.47      246.77     72.79 o
   4  10   9      342.46      319.56    120.13 o
   5  10   9      132.59      240.84     70.42 o
  -1  11   9      338.69      432.59     80.48 o
   0  11   9      555.68      755.74     94.10 o
   1  11   9      362.11      326.07     89.36 o
   2  11   9      272.69      279.31     88.17 o
   3  11   9      306.32      331.98    129.01 o
   0   0  10    11039.54    11130.30    136.78 o
   1   0  10     7623.73     7499.97    175.95 o
   2   0  10      717.01      725.83     47.95 o
   3   0  10    15763.50    15313.71    187.69 o
   4   0  10      753.62      800.93     60.38 o
   5   0  10       76.78       23.08     45.56 o
   6   0  10      131.33       92.31     82.85 o
   7   0  10     4577.44     4919.96    160.05 o
   8   0  10      168.45       66.87     85.21 o
   9   0  10      206.44      180.49     76.34 o
  10   0  10       26.66      -24.26     61.54 o
  11   0  10        0.62      114.79     69.23 o
 -11   1  10      529.55      561.03    108.30 o
 -10   1  10       77.78      137.87     84.62 o
  -9   1  10      962.26     1102.12    124.89 o
  -8   1  10      311.16      184.64     76.34 o
  -7   1  10     1304.34     1288.23    104.19 o
  -6   1  10     1070.36     1112.35     89.98 o
  -5   1  10     1818.55     1579.50     84.69 o
  -4   1  10     9420.03     9277.51    162.38 o
  -3   1  10      804.55      709.83     54.47 o
  -2   1  10     3321.86     3255.72     86.00 o
  -1   1  10    10478.46    10461.26    244.32 o
   0   1  10    18763.38    18602.77    203.08 o
   1   1  10    10483.84    10400.95    108.89 o
   2   1  10     3359.09     3313.93     92.53 o
   3   1  10      758.68      857.22     55.65 o
   4   1  10     9624.01     9445.10    164.77 o
   5   1  10     1927.32     1851.44     88.25 o
   6   1  10     1091.60     1081.58     84.66 o
   7   1  10     1342.15     1394.81    101.24 o
   8   1  10      331.85      330.81     91.73 o
   9   1  10      902.00     1034.62    110.09 o
  10   1  10       89.75       89.35     69.23 o
  11   1  10      541.15      711.35    105.93 o
  -1   2  10      320.39      372.28     39.65 o
   0   2  10        8.71      -18.34     26.63 o
   1   2  10      366.67      488.89     42.02 o
   2   2  10    15171.16    14999.24    182.89 o
   3   2  10      848.59      849.55     60.39 o
   4   2  10     5735.34     5654.93    136.51 o
   5   2  10      151.56      187.00     65.09 o
   6   2  10       41.38      129.59     60.36 o
   7   2  10      940.67      943.53     87.61 o
   8   2  10     5526.20     5637.90    190.30 o
   9   2  10       69.00      -22.49     68.05 o
  10   2  10       48.32       89.94     88.17 o
  -1   3  10      937.12     1027.84     58.02 o
   0   3  10    28695.22    28096.99    246.52 o
   1   3  10     1002.17     1061.04     62.17 o
   2   3  10     1325.47     1357.89     67.51 o
   3   3  10      578.76      589.54     58.01 o
   4   3  10     7908.87     8205.23    165.14 o
   5   3  10     1602.54     1552.00     95.33 o
   6   3  10     2957.46     3207.96    129.15 o
   7   3  10     1351.71     1242.63    103.60 o
   8   3  10     1289.44     1194.60    132.60 o
   9   3  10      434.31      460.42    117.18 o
  10   3  10      393.91      389.99     96.46 o
  -1   4  10     6311.20     6398.85    131.23 o
   0   4  10      574.72      584.81     50.90 o
   1   4  10     6089.44     6061.42    130.03 o
   2   4  10     6492.13     6521.29    141.91 o
   3   4  10    10697.77    10443.14    180.83 o
   4   4  10      280.45      194.11     65.10 o
   5   4  10      129.65       92.31     74.56 o
   6   4  10      131.06       25.45     65.68 o
   7   4  10     2798.97     2787.36    162.29 o
   8   4  10      654.51      690.68     98.84 o
   9   4  10       34.36       35.50     83.43 o
  10   4  10       39.13      -13.61     74.56 o
  -1   5  10     8518.73     8273.57    159.24 o
   0   5  10      824.14      838.81     67.48 o
   1   5  10     8411.19     8128.16    160.42 o
   2   5  10      595.54      537.43     56.82 o
   3   5  10     1230.90     1363.48     85.25 o
   4   5  10       95.13      -11.24     60.95 o
   5   5  10     4025.37     4248.06    154.09 o
   6   5  10      522.25      549.22    107.71 o
   7   5  10     1240.69     1251.41    108.92 o
   8   5  10       11.78      152.66     67.46 o
   9   5  10      485.92      484.69    101.79 o
  -1   6  10      211.61      227.24     70.42 o
   0   6  10       30.78       61.54     48.52 o
   1   6  10      191.28      213.63     59.77 o
   2   6  10     1478.14     1480.82     85.26 o
   3   6  10     5437.57     5719.71    161.90 o
   4   6  10      113.50      206.52     59.77 o
   5   6  10      235.95      198.24     60.95 o
   6   6  10      163.30      182.85     78.11 o
   7   6  10     2279.09     2062.45    137.38 o
   8   6  10      739.70      681.81    101.21 o
   9   6  10      245.35      303.57     94.68 o
  -1   7  10     2076.08     1935.90    100.08 o
   0   7  10     3020.83     2858.45    121.45 o
   1   7  10     2077.32     1893.86    103.04 o
   2   7  10      503.29      374.63     90.55 o
   3   7  10     1853.69     1872.30    114.87 o
   4   7  10     1649.34     1696.26    116.64 o
   5   7  10       27.51       79.29     58.58 o
   6   7  10     1766.98     2002.32    129.66 o
   7   7  10      150.15      178.71     88.17 o
   8   7  10      187.16      243.21    121.90 o
  -1   8  10      253.25      115.40     56.22 o
   0   8  10        8.24        4.73     46.75 o
   1   8  10      272.01      366.31     74.56 o
   2   8  10     4926.61     4661.87    171.89 o
   3   8  10      394.94      340.88     81.08 o
   4   8  10      108.66       27.81     69.83 o
   5   8  10      128.03      -27.22     82.84 o
   6   8  10      310.29      394.71     79.89 o
   7   8  10       98.82      110.06    102.37 o
  -1   9  10     1220.43     1279.21    105.96 o
   0   9  10      119.76      114.80     50.30 o
   1   9  10     1208.14     1542.63    118.39 o
   2   9  10      712.85      842.80    101.80 o
   3   9  10      198.43      291.74     71.60 o
   4   9  10      302.21      231.98     95.28 o
   5   9  10      703.76      540.94     92.33 o
   6   9  10      599.05      665.80    100.02 o
  -1  10  10      293.88      224.87     88.17 o
   0  10  10      301.06      249.73     69.24 o
   1  10  10      306.20      385.24     78.71 o
   2  10  10       18.07       22.49     55.03 o
   3  10  10     1394.87     1312.97    117.80 o
   4  10  10       80.63       20.12     66.27 o
   5  10  10       76.11        1.18     68.05 o
  -1  11  10      522.91      577.60     93.51 o
   0  11  10      424.52      246.78    100.60 o
   1  11  10      512.82      339.10     99.42 o
   2  11  10      157.48       82.84     72.19 o
   1   0  11     9638.09     9376.83    245.86 o
   2   0  11       43.50       88.17     34.91 o
   3   0  11      412.07      338.55     47.35 o
   4   0  11     7649.99     7780.45    157.45 o
   5   0  11     3777.01     3927.77    123.89 o
   6   0  11      270.86      138.48     58.00 o
   7   0  11     1558.59     1433.40    140.91 o
   8   0  11      960.18     1080.25    102.99 o
   9   0  11     1246.57     1257.90    127.27 o
  10   0  11        0.19       93.49     82.84 o
 -10   1  11      280.25      366.30     86.99 o
  -9   1  11      350.95      442.66     91.73 o
  -8   1  11     1432.68     1466.41    117.81 o
  -7   1  11     1248.95     1234.91     94.72 o
  -6   1  11      363.26      336.74     62.14 o
  -5   1  11     1424.75     1561.41     84.67 o
  -4   1  11     3512.49     3363.67    113.82 o
  -3   1  11     6450.79     6120.08    127.12 o
  -2   1  11     2693.39     2678.24     82.40 o
  -1   1  11     1816.45     1790.70     50.11 o
   0   1  11    10751.01    10608.18    101.02 o
   1   1  11     1684.57     1610.08     45.02 o
   2   1  11     2659.76     2859.57     85.36 o
   3   1  11     6102.09     6156.82    129.47 o
   4   1  11     3578.80     3494.81    114.42 o
   5   1  11     1405.26     1350.01     82.30 o
   6   1  11      379.40      296.50     63.92 o
   7   1  11     1308.11     1317.23    101.23 o
   8   1  11     1485.29     1409.60    117.81 o
   9   1  11      356.91      499.47     90.54 o
  10   1  11      281.28      226.06    111.25 o
  -1   2  11     4956.21     4854.11    104.49 o
   0   2  11    22134.60    22008.90    212.07 o
   1   2  11     4780.98     4752.02    105.07 o
   2   2  11     2324.55     2400.56     84.74 o
   3   2  11     2157.28     2161.83     82.35 o
   4   2  11     8255.17     8138.17    164.00 o
   5   2  11      409.52      432.04     64.51 o
   6   2  11     1982.47     1826.93    107.19 o
   7   2  11      249.91      139.07     68.05 o
   8   2  11      128.16       73.38     70.42 o
   9   2  11      388.85      361.58     90.54 o
  10   2  11      282.87      214.22     90.54 o
  -1   3  11     6146.13     6415.54    124.72 o
   0   3  11       27.15       62.13     30.18 o
   1   3  11     6046.94     5895.50    121.75 o
   2   3  11     6448.24     6661.76    133.63 o
   3   3  11     2827.35     2903.74    100.74 o
   4   3  11     1999.59     1981.79     92.40 o
   5   3  11     5032.83     5202.46    148.84 o
   6   3  11      545.21      636.23     76.35 o
   7   3  11      251.61      302.99     75.16 o
   8   3  11     1984.51     2020.27    130.86 o
   9   3  11      162.38      150.30     76.34 o
  10   3  11       12.71      -18.94     68.05 o
  -1   4  11     1735.54     1725.88     90.03 o
   0   4  11     2448.77     2332.72     86.51 o
   1   4  11     1681.07     1789.79     82.32 o
   2   4  11     1267.90     1266.51     71.64 o
   3   4  11     1036.13     1165.68     84.66 o
   4   4  11     3040.34     3093.53    117.32 o
   5   4  11     4083.96     4176.19    139.29 o
   6   4  11     2187.23     2089.29    116.07 o
   7   4  11      523.41      526.73     84.63 o
   8   4  11      527.98      535.00     95.87 o
   9   4  11     1263.33     1228.28    152.13 o
  10   4  11      188.74       97.64     89.95 o
  -1   5  11     1668.35     1656.95     82.91 o
   0   5  11     4360.48     4321.53    133.42 o
   1   5  11     1829.47     1691.43     84.69 o
   2   5  11      451.12      413.70     63.33 o
   3   5  11     5999.34     5977.77    155.44 o
   4   5  11     1991.19     2050.79    107.78 o
   5   5  11      241.41      137.29     78.71 o
   6   5  11      530.73      427.30     75.75 o
   7   5  11     1817.84     1892.86    127.30 o
   8   5  11       32.32       16.57     71.60 o
   9   5  11      185.86      223.68     78.70 o
  -1   6  11     3434.87     3305.44    120.29 o
   0   6  11     2180.74     2147.00     97.73 o
   1   6  11     3508.13     3715.04    144.60 o
   2   6  11      815.11      812.11     87.60 o
   3   6  11     3234.09     3335.66    133.31 o
   4   6  11     1796.09     1829.06    110.73 o
   5   6  11     1899.03     1897.15    113.09 o
   6   6  11      682.18      586.53     82.86 o
   7   6  11      426.03      253.29    108.89 o
   8   6  11       87.00       83.43     73.38 o
   9   6  11      128.47      142.61     75.15 o
  -1   7  11      685.46      684.21     74.58 o
   0   7  11      275.18      301.22     64.50 o
   1   7  11      653.50      629.75     75.76 o
   2   7  11     3354.23     3310.70    134.49 o
   3   7  11      114.22      181.07     61.54 o
   4   7  11      268.44      198.84     85.81 o
   5   7  11     1640.74     1711.00    120.18 o
   6   7  11      403.76      358.04     94.10 o
   7   7  11      136.66       85.80     96.45 o
   8   7  11      549.77      587.67     98.24 o
  -1   8  11      661.63      657.55     79.90 o
   0   8  11      713.47      709.06     85.23 o
   1   8  11      614.57      634.46     87.59 o
   2   8  11     1178.18     1072.04    110.70 o
   3   8  11      464.66      418.41     85.81 o
   4   8  11      427.96      394.73     71.02 o
   5   8  11      218.42      344.40     78.70 o
   6   8  11      717.26      856.99    104.16 o
   7   8  11      365.65      482.89     87.58 o
  -1   9  11      410.58      349.16     77.53 o
   0   9  11       18.54        4.14     59.17 o
   1   9  11      414.59      527.88     84.63 o
   2   9  11     1093.27     1192.14    109.51 o
   3   9  11      980.96      774.20    101.21 o
   4   9  11      182.54      116.58     90.54 o
   5   9  11      597.45      677.64    101.79 o
   6   9  11      202.82      134.33     92.31 o
  -1  10  11      946.02     1070.13    103.58 o
   0  10  11       66.71      112.43     71.01 o
   1  10  11      917.42      706.71    108.91 o
   2  10  11      281.93      313.64     74.56 o
   3  10  11      264.88      232.56    124.27 o
   4  10  11      280.49      234.93     92.91 o
   5  10  11      477.59      542.09    100.61 o
  -1  11  11      132.67      217.17     66.87 o
   0  11  11      258.93      369.85    118.35 o
   1  11  11      125.70        7.10     70.42 o
   2  11  11      407.54      364.54    127.83 o
   0   0  12    46682.69    45660.13    302.58 o
   1   0  12      157.14      178.63     54.44 o
   2   0  12       69.88       12.43     39.06 o
   3   0  12       87.78       78.11     36.69 o
   4   0  12     8443.19     8341.59    166.40 o
   5   0  12      132.25      156.82     56.22 o
   6   0  12      889.62      891.46     79.91 o
   7   0  12        6.28       72.19     59.17 o
   8   0  12      279.98      193.51     81.07 o
   9   0  12       43.20       19.53     68.64 o
  10   0  12      775.65      856.41    123.11 o
 -10   1  12       52.97       75.15     81.66 o
  -9   1  12       67.75       98.23     75.74 o
  -8   1  12     2553.02     2758.61    163.46 o
  -7   1  12      813.79      906.20    104.77 o
  -6   1  12     1094.10     1186.34    105.97 o
  -5   1  12      287.78      184.64     56.22 o
  -4   1  12     4961.03     4730.90    127.54 o
  -3   1  12     4576.68     4606.70    116.28 o
  -2   1  12      213.68       63.91     39.06 o
  -1   1  12     8022.32     7773.49     93.38 o
   0   1  12      154.42      199.27     43.79 o
   1   1  12     8373.43     8240.56    250.53 o
   2   1  12      288.58      251.53     42.02 o
   3   1  12     4376.58     4435.93    113.30 o
   4   1  12     4949.79     4417.66    125.76 o
   5   1  12      298.17      168.07     60.36 o
   6   1  12     1109.72     1070.91     91.17 o
   7   1  12      819.58      812.68     92.34 o
   8   1  12     2546.10     2455.38    130.29 o
   9   1  12       61.46       63.91     66.27 o
  10   1  12       51.29       17.75     67.46 o
  -1   2  12     3568.10     3557.17     96.67 o
   0   2  12     2808.75     2669.37     84.18 o
   1   2  12     3675.63     3493.35    107.35 o
   2   2  12       17.16       72.19     48.52 o
   3   2  12      516.06      436.81     51.49 o
   4   2  12     1931.02     1903.00     94.17 o
   5   2  12     9950.98    10364.32    200.88 o
   6   2  12      416.03      492.98     78.71 o
   7   2  12      707.41      677.10     84.64 o
   8   2  12      236.94      146.76     78.11 o
   9   2  12     1193.50     1271.48    120.76 o
  10   2  12      405.85      459.23    134.93 o
  -1   3  12     6276.66     6297.83    130.65 o
   0   3  12        4.78       25.44     30.18 o
   1   3  12     6156.36     6074.72    134.80 o
   2   3  12      229.21      197.66     48.53 o
   3   3  12     6829.09     6884.68    149.03 o
   4   3  12     1138.22     1138.48     79.92 o
   5   3  12       44.15       13.61     61.54 o
   6   3  12       11.83       21.30     49.70 o
   7   3  12     1684.10     1766.74    127.89 o
   8   3  12      497.38      579.39     91.14 o
   9   3  12     1315.87     1390.50    132.01 o
  10   3  12      175.50      153.85     73.38 o
  -1   4  12     3726.31     3771.76    111.46 o
   0   4  12    12623.96    12335.95    187.62 o
   1   4  12     3757.38     3590.99    111.46 o
   2   4  12       68.89      107.70     43.79 o
   3   4  12      490.05      435.60     57.41 o
   4   4  12     5707.23     5530.78    154.23 o
   5   4  12     3640.45     3547.17    134.52 o
   6   4  12     1394.17     1450.46    103.60 o
   7   4  12       39.13       50.30     76.33 o
   8   4  12       20.30      -57.40     83.43 o
   9   4  12      163.23      194.69     89.95 o
  10   4  12      462.07      406.56    108.89 o
  -1   5  12      643.97      635.10     55.64 o
   0   5  12      374.14      360.42     61.55 o
   1   5  12      675.82      725.08     72.80 o
   2   5  12     6212.75     6354.32    155.46 o
   3   5  12      213.14      209.49     55.03 o
   4   5  12     5470.02     5159.81    157.15 o
   5   5  12     1245.03     1269.83     97.09 o
   6   5  12     1101.29     1119.96     95.90 o
   7   5  12       18.34       59.76     72.19 o
   8   5  12     1854.07     2161.00    149.20 o
   9   5  12       75.15        8.28     73.97 o
  -1   6  12     1364.47     1637.03    101.83 o
   0   6  12     6019.34     6012.82    156.02 o
   1   6  12     1390.61     1368.85     98.87 o
   2   6  12      102.81      149.71     73.97 o
   3   6  12      443.06      466.36     72.20 o
   4   6  12     1205.72     1235.47     97.68 o
   5   6  12     1056.34     1085.02    105.36 o
   6   6  12     2008.78     2030.35    142.11 o
   7   6  12      336.40      300.03     79.30 o
   8   6  12        7.77      -31.36     65.68 o
   9   6  12      412.15      533.20    104.75 o
  -1   7  12     1614.58     1810.58    106.57 o
   0   7  12       18.79       25.44     44.38 o
   1   7  12     1666.41     1639.50    103.62 o
   2   7  12       54.49      127.22     60.36 o
   3   7  12     2788.56     2699.75    133.27 o
   4   7  12      251.86       96.46     94.68 o
   5   7  12       47.82       25.44     85.21 o
   6   7  12      203.62      239.07    100.60 o
   7   7  12     1176.54     1229.43    139.10 o
   8   7  12       27.36       27.22     60.36 o
  -1   8  12     1206.02     1195.77     96.49 o
   0   8  12      345.55      420.76     71.01 o
   1   8  12     1228.47     1201.11    104.78 o
   2   8  12       49.91       46.75     67.46 o
   3   8  12      107.52      226.04     64.50 o
   4   8  12      421.22      316.61     81.67 o
   5   8  12     2174.03     2435.37    138.55 o
   6   8  12      156.59      217.17     82.84 o
   7   8  12       23.99       15.38     67.46 o
  -1   9  12      646.56      546.27     82.86 o
   0   9  12       98.13       89.35     91.72 o
   1   9  12      672.08      529.11     92.33 o
   2   9  12     1689.28     1665.39    124.33 o
   3   9  12      374.02      358.03     79.30 o
   4   9  12      317.22      149.72     62.73 o
   5   9  12      171.67      311.85     69.83 o
   6   9  12      302.07      285.23     95.87 o
  -1  10  12       50.95       59.17     66.87 o
   0  10  12     1886.18     1897.52    128.47 o
   1  10  12       50.94       27.81     72.78 o
   2  10  12      106.34       63.32     61.54 o
   3  10  12       84.82       18.94     72.78 o
   4  10  12      323.48      293.52     86.40 o
  -1  11  12      115.18      -13.61     68.64 o
   0  11  12        3.44      -10.65     63.31 o
   1  11  12      113.87       73.97     86.99 o
   1   0  13     5183.73     5330.72     80.39 o
   2   0  13    11116.51    11243.82    173.94 o
   3   0  13     1887.34     1865.86     83.52 o
   4   0  13     6536.88     6177.42    146.04 o
   5   0  13      851.78      765.98     73.40 o
   6   0  13      619.35      471.72     83.45 o
   7   0  13     1389.54     1233.18     98.87 o
   8   0  13     2742.77     2717.90    143.92 o
   9   0  13      359.07      220.74     85.81 o
  10   0  13       58.00      -54.44     54.44 o
 -10   1  13      389.66      428.45     94.09 o
  -9   1  13      681.60      665.82    112.45 o
  -8   1  13      807.84      871.84    100.03 o
  -7   1  13     1434.04     1560.59    112.49 o
  -6   1  13      860.87      659.40     78.13 o
  -5   1  13     1935.19     1716.86     95.94 o
  -4   1  13     5102.98     5033.30    140.59 o
  -3   1  13     3881.45     3643.19    112.07 o
  -2   1  13     1799.39     1877.17     80.56 o
  -1   1  13     4072.01     4008.14     74.25 o
   0   1  13    17185.85    17170.19    214.19 o
   1   1  13     4232.25     4300.98     74.89 o
   2   1  13     1959.45     2068.10     84.12 o
   3   1  13     4085.98     3980.44    112.68 o
   4   1  13     5267.15     5502.97    137.63 o
   5   1  13     1978.75     1973.33    102.46 o
   6   1  13      795.66      884.90     85.23 o
   7   1  13     1418.80     1510.26    113.67 o
   8   1  13      806.85      796.08    114.23 o
   9   1  13      669.10      703.70     92.92 o
  10   1  13      375.44      404.78    100.01 o
  -1   2  13     6284.36     6363.44    127.70 o
   0   2  13     3449.79     3606.99     97.84 o
   1   2  13     6294.06     6012.46    125.92 o
   2   2  13     2488.03     2351.24     90.07 o
   3   2  13     5458.98     5350.67    130.55 o
   4   2  13     4134.32     4196.39    128.06 o
   5   2  13      165.55      215.40     73.97 o
   6   2  13      975.67     1057.21    112.47 o
   7   2  13     1942.13     1904.29    120.79 o
   8   2  13      781.74      732.15    113.64 o
   9   2  13      614.52      485.89    113.63 o
  10   2  13       11.93      100.00     81.66 o
  -1   3  13     3716.21     3985.63    107.32 o
   0   3  13      204.25      151.50     44.38 o
   1   3  13     3812.52     3790.16    107.92 o
   2   3  13     2959.08     2860.64     97.78 o
   3   3  13      456.86      585.34     66.29 o
   4   3  13     1698.07     1653.93     90.60 o
   5   3  13     6284.55     5907.56    161.96 o
   6   3  13       69.78      127.22     56.21 o
   7   3  13      469.39      436.76     76.34 o
   8   3  13      964.58      928.70    113.05 o
   9   3  13      785.03      946.38    113.04 o
  10   3  13       18.45      -27.22     66.27 o
  -1   4  13     2074.96     2140.68     87.66 o
   0   4  13       96.63      166.28     47.93 o
   1   4  13     1960.33     1994.26     89.44 o
   2   4  13     2740.87     2540.61    108.43 o
   3   4  13     1674.57     1605.36     90.60 o
   4   4  13     2272.87     2402.31    112.53 o
   5   4  13      358.61      513.68     88.77 o
   6   4  13      513.03      616.69     99.43 o
   7   4  13      737.88      771.79     90.56 o
   8   4  13     1873.53     1878.62    134.99 o
   9   4  13      650.80      648.06    116.00 o
  -1   5  13      577.96      743.98     67.47 o
   0   5  13     8882.08     9011.85    180.01 o
   1   5  13      593.95      622.06     64.51 o
   2   5  13      282.87      350.34     70.42 o
   3   5  13     1595.92     1503.96    102.44 o
   4   5  13     1986.32     1988.54    109.55 o
   5   5  13       22.34       14.20     73.37 o
   6   5  13     2127.75     1920.94    120.80 o
   7   5  13     1047.34     1202.78    120.75 o
   8   5  13       16.08      -52.07     65.09 o
   9   5  13       29.13       -2.96     81.66 o
  -1   6  13     3659.42     3697.81    127.41 o
   0   6  13      196.62      301.80     69.83 o
   1   6  13     3698.03     3667.65    136.30 o
   2   6  13     3070.05     3055.21    122.63 o
   3   6  13     3474.06     3524.21    141.61 o
   4   6  13     1126.84     1288.11    108.33 o
   5   6  13       80.36      102.96     57.99 o
   6   6  13      858.72      694.87    101.21 o
   7   6  13      282.56      295.29     79.30 o
   8   6  13      501.05      590.62    105.93 o
  -1   7  13     2862.12     2844.44    126.17 o
   0   7  13      107.75      191.72     60.95 o
   1   7  13     2961.83     2906.75    132.10 o
   2   7  13     1563.70     1814.06    117.82 o
   3   7  13      412.63      510.73     84.04 o
   4   7  13       69.69       61.54     65.68 o
   5   7  13     1746.32     1942.53    120.78 o
   6   7  13      321.84      318.97     88.17 o
   7   7  13      228.47      164.51     76.34 o
   8   7  13      321.40      324.29     88.17 o
  -1   8  13      363.00      360.99     79.30 o
   0   8  13       60.16      106.51     49.11 o
   1   8  13      365.04      330.22     94.69 o
   2   8  13      557.66      600.12     89.96 o
   3   8  13      825.18      854.08    102.39 o
   4   8  13      545.01      524.35     90.55 o
   5   8  13       92.66       49.71     89.94 o
   6   8  13      605.73      674.09    113.63 o
   7   8  13      399.81      466.92     98.24 o
  -1   9  13     1233.45     1254.93    105.37 o
   0   9  13      818.73      769.43     90.56 o
   1   9  13     1216.74     1223.55    103.59 o
   2   9  13      575.46      542.70     97.06 o
   3   9  13      457.01      473.44     92.91 o
   4   9  13      228.42      252.68     74.56 o
   5   9  13      239.04      365.12     85.21 o
   6   9  13      456.49      545.04    140.26 o
  -1  10  13      511.27      384.68     85.81 o
   0  10  13       26.99       76.92     57.99 o
   1  10  13      515.31      490.61     89.36 o
   2  10  13     1353.13     1165.55    118.39 o
   3  10  13       74.69      111.84     85.21 o
   4  10  13      261.48      295.29     79.30 o
   0  11  13      445.77      346.79     76.93 o
   0   0  14     4722.23     4646.09    111.57 o
   1   0  14     7131.43     6782.52    108.45 o
   2   0  14     1026.94      995.26     65.13 o
   3   0  14    25737.62    25696.11    275.25 o
   4   0  14      613.58      538.62     65.11 o
   5   0  14       73.13       26.04     52.07 o
   6   0  14      141.76       39.65     65.09 o
   7   0  14     3652.98     3586.96    150.49 o
   8   0  14       21.24       11.24     74.56 o
   9   0  14      236.40      411.27    121.31 o
  10   0  14        7.57       21.30     61.54 o
 -10   1  14       10.39       -1.78     69.82 o
  -9   1  14      797.22      968.29    118.96 o
  -8   1  14      394.15      325.49     87.59 o
  -7   1  14      976.81      986.74    104.77 o
  -6   1  14      602.50      501.90     87.00 o
  -5   1  14     3357.82     3615.87    125.63 o
  -4   1  14     3350.72     3318.28    117.35 o
  -3   1  14     2151.97     2255.19     92.41 o
  -2   1  14      529.12      406.04     50.31 o
  -1   1  14    12027.42    12156.93    173.71 o
   0   1  14     4240.56     4265.00     81.36 o
   1   1  14    11980.07    11891.11    184.44 o
   2   1  14      526.92      603.73     66.29 o
   3   1  14     2150.08     2279.47     95.37 o
   4   1  14     3476.44     3247.94    117.35 o
   5   1  14     3300.91     3327.21    124.44 o
   6   1  14      574.32      519.05     79.31 o
   7   1  14     1022.95     1101.00     97.67 o
   8   1  14      389.06      393.54     97.65 o
   9   1  14      763.39      764.09    128.43 o
  10   1  14        8.35      -64.50     64.50 o
  -1   2  14      447.58      520.25     48.53 o
   0   2  14        0.27       73.96     42.01 o
   1   2  14      400.29      437.38     59.78 o
   2   2  14     2322.33     2046.93     87.09 o
   3   2  14      810.09      773.69     64.52 o
   4   2  14     2607.62     2558.68    105.45 o
   5   2  14      284.87      283.47     63.32 o
   6   2  14      319.54      363.36     73.38 o
   7   2  14      789.54      754.65     90.56 o
   8   2  14     2934.41     3214.90    155.18 o
   9   2  14      164.72      277.53     87.58 o
  10   2  14       73.73       29.59     72.19 o
  -1   3  14      138.21      124.27     38.46 o
   0   3  14     6104.92     5640.68    130.01 o
   1   3  14      155.28      132.56     46.75 o
   2   3  14     2673.01     2813.83    100.73 o
   3   3  14      750.16      800.88     76.36 o
   4   3  14     6589.74     6969.04    178.02 o
   5   3  14      319.03      354.49     69.24 o
   6   3  14     2240.58     2263.42    129.69 o
   7   3  14      808.77      855.86     98.25 o
   8   3  14      599.06      463.40    108.90 o
   9   3  14      168.64      153.85     99.41 o
  10   3  14      129.45       38.46     82.25 o
  -1   4  14     4575.44     4479.59    127.50 o
   0   4  14      301.60      361.59     59.77 o
   1   4  14     4478.55     4484.73    126.90 o
   2   4  14     3258.21     3072.67    113.19 o
   3   4  14     4494.32     4490.47    136.96 o
   4   4  14      571.76      691.29     81.08 o
   5   4  14      341.45      316.61     68.06 o
   6   4  14      368.73      385.26     73.97 o
   7   4  14      956.56     1032.88    106.54 o
   8   4  14      339.17      392.94     95.28 o
   9   4  14       60.41        0.59     89.35 o
  -1   5  14     4437.63     4483.20    133.99 o
   0   5  14      300.75      330.81     59.77 o
   1   5  14     4479.22     4651.06    137.55 o
   2   5  14     1036.51     1125.94     87.02 o
   3   5  14     1562.38     1609.90    124.93 o
   4   5  14       48.36       77.52     47.34 o
   5   5  14      660.86      835.71     91.74 o
   6   5  14      188.75      242.62     63.91 o
   7   5  14      489.55      648.63     89.36 o
   8   5  14       55.49       59.76     98.82 o
   9   5  14      286.79      293.52    107.70 o
  -1   6  14      295.13      221.92     63.91 o
   0   6  14       19.67       10.65     52.07 o
   1   6  14      324.07      379.34     61.55 o
   2   6  14     1006.82      948.90     85.83 o
   3   6  14     2739.62     2853.82    129.72 o
   4   6  14      943.40      996.20     91.16 o
   5   6  14      159.47      199.42     62.73 o
   6   6  14      385.91      372.83     84.63 o
   7   6  14     1202.33     1103.96    123.12 o
   8   6  14      299.96      311.86     95.87 o
  -1   7  14     1294.61     1311.87     96.50 o
   0   7  14     2330.99     2190.63    112.52 o
   1   7  14     1309.92     1272.21     96.50 o
   2   7  14     1321.53     1179.85    104.19 o
   3   7  14      581.41      580.00     87.59 o
   4   7  14     2551.93     2772.19    142.13 o
   5   7  14      114.38      272.79     72.78 o
   6   7  14     1444.78     1614.33    132.60 o
   7   7  14      140.41      129.00     75.15 o
   8   7  14      122.01      172.20     66.87 o
  -1   8  14      435.75      404.79     70.42 o
   0   8  14      116.47       44.97     65.68 o
   1   8  14      465.56      517.24     81.67 o
   2   8  14     5034.73     4932.44    185.51 o
   3   8  14      193.98      366.89     71.01 o
   4   8  14      319.10      291.75     75.16 o
   5   8  14      108.84       10.06     75.15 o
   6   8  14      348.59      272.81    100.01 o
   7   8  14       30.65       71.60     66.27 o
  -1   9  14      807.07      640.99     93.52 o
   0   9  14      483.82      409.53     83.44 o
   1   9  14      794.81      636.85     94.70 o
   2   9  14      404.60      479.94     86.99 o
   3   9  14      169.93      213.03     80.48 o
   4   9  14      289.49      343.82     77.52 o
   5   9  14      583.69      723.20    108.89 o
  -1  10  14      169.07       18.34     94.68 o
   0  10  14       56.86       17.75     61.54 o
   1  10  14      172.19       50.89     75.74 o
   2  10  14      154.19      193.50     78.11 o
   3  10  14     1345.57     1440.20    133.78 o
   4  10  14       37.06      108.29     98.23 o
   1   0  15     5857.48     5866.02     91.50 o
   2   0  15     1677.98     1767.29     79.95 o
   3   0  15      574.95      619.12     61.56 o
   4   0  15     2922.21     2858.88    113.76 o
   5   0  15     6715.01     6434.65    172.67 o
   6   0  15     1105.22     1120.01     91.76 o
   7   0  15     1058.07     1128.83    100.04 o
   8   0  15     1234.28     1357.95    114.25 o
   9   0  15      932.57      992.59    133.77 o
  10   0  15        5.43       46.15     88.76 o
 -10   1  15      308.45      217.18     90.54 o
  -9   1  15      349.28      293.52     95.28 o
  -8   1  15      876.53      793.13    106.54 o
  -7   1  15     1575.01     1524.52    114.26 o
  -6   1  15      561.80      638.60     79.31 o
  -5   1  15     1060.91      914.02     82.88 o
  -4   1  15     4951.26     5052.20    156.57 o
  -3   1  15     3896.22     3894.49    120.94 o
  -2   1  15     1290.02     1173.59     71.65 o
  -1   1  15     1929.84     1934.96     81.45 o
   0   1  15    16903.98    17182.89    195.05 o
   1   1  15     2115.80     2092.02    116.41 o
   2   1  15     1225.86     1203.75     70.46 o
   3   1  15     3787.11     3832.04    116.19 o
   4   1  15     4873.89     4805.91    140.55 o
   5   1  15     1121.26     1130.12     86.43 o
   6   1  15      564.10      640.38     76.35 o
   7   1  15     1576.00     1638.78    116.63 o
   8   1  15      887.86      775.37    112.46 o
   9   1  15      352.34      314.83    104.15 o
  10   1  15      310.41      291.74     95.28 o
  -1   2  15     2596.70     2628.50     94.81 o
   0   2  15     8097.34     7970.89    150.95 o
   1   2  15     2644.36     2542.05     92.44 o
   2   2  15      850.76      879.08     64.53 o
   3   2  15     2470.40     2428.32    101.30 o
   4   2  15     7105.49     7249.88    174.51 o
   5   2  15      252.90      259.20     60.36 o
   6   2  15     1218.99     1244.36     98.27 o
   7   2  15      231.67      191.73     84.03 o
   8   2  15      262.03      205.94     78.11 o
   9   2  15      241.04      311.86     91.72 o
  10   2  15      171.98       33.14     99.41 o
  -1   3  15     2155.32     2191.12     91.22 o
   0   3  15     1479.24     1652.13     86.46 o
   1   3  15     2019.82     2050.00     89.44 o
   2   3  15     5138.45     5189.08    135.24 o
   3   3  15     1263.64     1364.10     99.47 o
   4   3  15     1891.47     1865.99     99.49 o
   5   3  15     3242.15     3385.96    136.86 o
   6   3  15     1103.10     1088.61     98.26 o
   7   3  15      127.22       58.58     73.38 o
   8   3  15     1092.71     1261.98    136.14 o
   9   3  15      188.12      139.06     99.41 o
  10   3  15       37.81      -25.44     71.60 o
  -1   4  15     2949.28     3157.54    110.80 o
   0   4  15      429.89      443.88     58.59 o
   1   4  15     3059.56     3142.29    111.99 o
   2   4  15     1197.31     1193.54     82.88 o
   3   4  15      150.52      136.10     50.89 o
   4   4  15     2022.90     2015.83    109.56 o
   5   4  15      934.03      989.70     98.26 o
   6   4  15      742.19      774.17     87.01 o
   7   4  15      464.93      521.98     87.00 o
   8   4  15      416.48      370.46     82.26 o
   9   4  15      786.56      723.84    129.62 o
  -1   5  15     1001.18      935.31     89.39 o
   0   5  15     3896.65     3769.56    129.21 o
   1   5  15     1035.49     1019.98     90.57 o
   2   5  15      143.20      166.28     65.09 o
   3   5  15     2474.44     2673.62    122.61 o
   4   5  15      409.91      371.66     73.98 o
   5   5  15       21.08      -45.56     49.70 o
   6   5  15      193.59      173.98     88.76 o
   7   5  15      719.67      687.73     95.88 o
   8   5  15       64.50       69.82     97.04 o
   9   5  15      314.84      273.99     95.28 o
  -1   6  15     2467.00     2471.00    117.27 o
   0   6  15      629.02      818.55     88.19 o
   1   6  15     2510.81     2408.26    118.46 o
   2   6  15      680.72      788.37     88.19 o
   3   6  15     1655.72     1843.73    126.11 o
   4   6  15     1843.48     1919.00    132.63 o
   5   6  15     1140.26     1127.65    118.98 o
   6   6  15      372.11      585.28     94.09 o
   7   6  15      208.01      226.05    114.21 o
   8   6  15      105.23      -26.04     67.46 o
  -1   7  15      391.16      366.92     91.14 o
   0   7  15      474.25      421.38     82.26 o
   1   7  15      338.02      242.63     67.46 o
   2   7  15     3256.21     3378.41    144.54 o
   3   7  15      177.40      231.97     71.60 o
   4   7  15     1276.51     1262.07    111.88 o
   5   7  15     1408.10     1299.99    121.36 o
   6   7  15      610.45      591.83     97.65 o
   7   7  15      320.76      374.59     88.77 o
  -1   8  15      907.82      845.82    101.21 o
   0   8  15     1090.76     1008.06     97.67 o
   1   8  15      884.74      881.92     93.52 o
   2   8  15      617.58      633.86     95.29 o
   3   8  15      627.72      598.35     82.27 o
   4   8  15      558.44      597.15     84.04 o
   5   8  15      129.89      168.65     84.03 o
   6   8  15     1049.81     1199.77    126.07 o
  -1   9  15      389.04      312.47    114.81 o
   0   9  15      558.55      588.27     86.41 o
   1   9  15      371.60      301.81     91.14 o
   2   9  15     1212.74     1174.40    117.20 o
   3   9  15      967.67     1042.91    111.28 o
   4   9  15      111.24      -26.63     72.78 o
   5   9  15      427.65      451.54     95.87 o
  -1  10  15     1292.73      925.79    158.05 o
   0  10  15        0.99      -31.36     49.11 o
   1  10  15     1286.11     1161.38    123.12 o
   2  10  15      338.08      468.69     85.81 o
   3  10  15      145.49      462.15    115.39 o
   0   0  16    28204.32    27847.54    279.34 o
   1   0  16     3796.15     3872.95    340.93 o
   2   0  16      111.77       49.71     47.93 o
   3   0  16     1005.55     1138.42     81.70 o
   4   0  16     7035.32     7025.95    168.57 o
   5   0  16       36.29       18.34     62.72 o
   6   0  16     1107.16      902.15    109.51 o
   7   0  16      118.80       89.35     62.72 o
   8   0  16       30.67      -80.47     80.47 o
   9   0  16       53.45      170.42     64.50 o
  10   0  16      977.45     1023.95    123.70 o
 -10   1  16       11.94        5.92     75.15 o
  -9   1  16      207.07      311.86    113.62 o
  -8   1  16     2793.54     2832.11    166.42 o
  -7   1  16      357.42      317.79     82.26 o
  -6   1  16      537.56      442.10     89.96 o
  -5   1  16      425.01      413.68     84.63 o
  -4   1  16     4926.68     4984.13    147.66 o
  -3   1  16     2354.65     2354.11    100.70 o
  -2   1  16     2557.09     2698.76    105.46 o
  -1   1  16     3411.12     3388.55     83.58 o
   0   1  16     2000.24     2070.44     62.15 o
   1   1  16     3452.02     3378.33     76.77 o
   2   1  16     2448.60     2340.18     94.79 o
   3   1  16     2268.88     2117.67     99.52 o
   4   1  16     4906.08     4861.33    158.92 o
   5   1  16      453.55      534.42     69.24 o
   6   1  16      536.91      528.51     89.37 o
   7   1  16      378.05      312.47     81.08 o
   8   1  16     2811.34     2506.39    161.09 o
   9   1  16      214.03      179.30     96.46 o
  10   1  16       11.43       27.22     68.05 o
  -1   2  16     2197.65     2067.40     90.63 o
   0   2  16     2451.83     2266.17     91.24 o
   1   2  16     2249.84     2206.07     90.04 o
   2   2  16      413.31      435.59     59.18 o
   3   2  16       58.02        0.00     57.99 o
   4   2  16     1810.72     1790.15     98.89 o
   5   2  16     7323.83     7338.29    189.30 o
   6   2  16     1476.86     1382.41    105.38 o
   7   2  16      717.23      627.37     97.07 o
   8   2  16      143.51      164.51     84.62 o
   9   2  16      871.05      784.82    131.99 o
  10   2  16      251.28      266.88     81.07 o
  -1   3  16     4020.56     4172.48    124.50 o
   0   3  16      666.93      677.74     61.56 o
   1   3  16     4070.13     4017.25    122.13 o
   2   3  16       50.11       71.01     53.26 o
   3   3  16     4380.87     4458.81    141.10 o
   4   3  16      641.30      748.13     89.96 o
   5   3  16      177.41      107.70     65.09 o
   6   3  16      125.80      182.26     69.83 o
   7   3  16     2044.34     1988.33    128.49 o
   8   3  16      207.83      282.86    118.94 o
   9   3  16      726.67      643.33    133.16 o
  -1   4  16     1866.01     1921.12     94.16 o
   0   4  16     9559.66     9627.26    187.78 o
   1   4  16     1822.72     1757.64     96.53 o
   2   4  16      144.45      123.68     54.44 o
   3   4  16      323.84      281.10     65.69 o
   4   4  16     1478.96     1665.46    103.02 o
   5   4  16     1970.41     2167.84    132.05 o
   6   4  16      388.67      485.27     81.08 o
   7   4  16        2.59      -17.16     58.58 o
   8   4  16       41.10       63.91     74.56 o
   9   4  16      147.44      -71.60     86.99 o
  -1   5  16      277.57      353.89     65.69 o
   0   5  16        3.72      -13.02     68.64 o
   1   5  16      305.50      160.97     69.24 o
   2   5  16     2271.54     2305.05    113.71 o
   3   5  16      459.76      383.50     68.65 o
   4   5  16     2305.21     2203.64    117.26 o
   5   5  16      253.78      194.10     69.24 o
   6   5  16      365.80      456.86     82.85 o
   7   5  16       12.85       24.26     76.92 o
   8   5  16     1242.17     1298.70    126.67 o
   9   5  16      199.64      324.28     82.25 o
  -1   6  16      738.37      659.95     81.09 o
   0   6  16     3613.10     3801.07    143.39 o
   1   6  16      750.96      803.19     85.23 o
   2   6  16       29.23      -15.38     62.13 o
   3   6  16      142.76      230.19     63.91 o
   4   6  16      410.03      245.60     91.14 o
   5   6  16     1150.48     1133.57    114.24 o
   6   6  16      869.27      926.88    107.13 o
   7   6  16      260.91      354.47     81.07 o
   8   6  16       20.23       27.81     71.01 o
  -1   7  16     1543.24     1464.11    100.05 o
   0   7  16      194.22      275.17     62.73 o
   1   7  16     1534.45     1454.04    105.97 o
   2   7  16      102.52      134.92     75.74 o
   3   7  16     1804.49     2146.27    134.40 o
   4   7  16      340.83      227.25    112.44 o
   5   7  16      126.93      226.64     74.56 o
   6   7  16      346.00      334.95    123.68 o
   7   7  16      626.54      652.19    109.49 o
  -1   8  16     1262.59     1279.23    112.47 o
   0   8  16      590.05      652.20     87.00 o
   1   8  16     1262.68     1314.74    114.25 o
   2   8  16       69.57       59.17     65.68 o
   3   8  16       97.46       65.68     63.32 o
   4   8  16      110.92       33.73     80.48 o
   5   8  16     1683.42     1928.18    143.86 o
   6   8  16      147.01      267.47     82.25 o
  -1   9  16      443.03      577.60     97.65 o
   0   9  16      134.16      143.79     65.09 o
   1   9  16      457.71      567.54     98.83 o
   2   9  16     1628.14     1647.55    134.39 o
   3   9  16      337.90      298.85     82.26 o
   4   9  16      226.35       -1.18     79.89 o
   5   9  16      159.56      146.75    110.06 o
  -1  10  16       54.57      137.28     69.82 o
   0  10  16     1297.26     1359.09    118.98 o
   1  10  16       55.05       76.92     75.74 o
   2  10  16      112.12      106.51     59.17 o
   3  10  16      126.95       57.40     88.76 o
   1   0  17      311.51      310.70     37.60 o
   2   0  17     3211.21     3196.12    110.23 o
   3   0  17     1360.72     1475.48     87.63 o
   4   0  17     4408.92     4292.68    144.65 o
   5   0  17      501.86      379.96     71.61 o
   6   0  17      179.41       86.40     70.42 o
   7   0  17      302.96      335.54     84.03 o
   8   0  17     2973.76     3301.91    184.79 o
   9   0  17      209.72       91.13    119.53 o
  10   0  17        7.10      -24.85     72.19 o
 -10   1  17      342.14      287.01    102.38 o
  -9   1  17      324.45      287.60     92.91 o
  -8   1  17      441.51      413.67    103.57 o
  -7   1  17     1134.34     1279.19    113.65 o
  -6   1  17     1443.46     1380.02    109.53 o
  -5   1  17      951.67      890.28    118.98 o
  -4   1  17     3208.91     3274.27    124.43 o
  -3   1  17     1992.84     1881.00    124.37 o
  -2   1  17      809.18      826.36     82.87 o
  -1   1  17      816.18      776.88     48.97 o
   0   1  17     8490.09     8207.01    115.35 o
   1   1  17      874.94      848.54    120.17 o
   2   1  17      866.54      797.38     64.52 o
   3   1  17     2152.94     2064.15     99.51 o
   4   1  17     3179.56     3056.78    123.84 o
   5   1  17      934.36     1005.70    105.96 o
   6   1  17     1455.55     1530.40    110.12 o
   7   1  17     1119.89     1427.76    113.65 o
   8   1  17      420.25      512.50     96.46 o
   9   1  17      310.84      310.68     91.72 o
  10   1  17      333.31      310.68    123.68 o
  -1   2  17     2847.22     2932.43    112.58 o
   0   2  17     1833.21     1703.90     84.69 o
   1   2  17     2882.76     2789.09    103.10 o
   2   2  17     2515.45     2475.09    102.49 o
   3   2  17     5666.28     5668.55    154.82 o
   4   2  17     2908.85     2792.11    123.22 o
   5   2  17      108.57      170.42     66.28 o
   6   2  17      780.54      976.61     93.52 o
   7   2  17      761.19      824.47    104.17 o
   8   2  17      663.21      547.45    103.57 o
   9   2  17      235.09      257.42     99.42 o
  -1   3  17     3430.17     3447.40    117.94 o
   0   3  17     1406.62     1482.03     86.45 o
   1   3  17     3440.09     3354.97    120.31 o
   2   3  17     1553.73     1407.48     91.78 o
   3   3  17      126.84       66.28     62.73 o
   4   3  17      205.76      239.07     59.77 o
   5   3  17     3939.37     4135.04    152.29 o
   6   3  17       26.60      129.59     54.44 o
   7   3  17      392.14      446.21     88.77 o
   8   3  17      602.26      507.20    101.20 o
   9   3  17      567.81      505.41    120.14 o
  -1   4  17     1201.04     1602.01    108.93 o
   0   4  17       18.23       88.17     43.20 o
   1   4  17     1196.34     1227.26     84.07 o
   2   4  17     1285.24     1262.22     89.99 o
   3   4  17     1445.21     1446.40     97.10 o
   4   4  17     1275.62     1509.02     97.68 o
   5   4  17      995.41     1014.57    100.04 o
   6   4  17      282.86      203.57     75.75 o
   7   4  17      522.49      578.20    109.49 o
   8   4  17     1225.20     1365.00    152.72 o
   9   4  17      273.50      458.62    131.37 o
  -1   5  17      392.15      332.60     60.96 o
   0   5  17     7064.03     7206.04    175.05 o
   1   5  17      344.98      411.30     73.98 o
   2   5  17      579.38      509.58     77.53 o
   3   5  17     2419.25     2553.79    123.19 o
   4   5  17      425.77      651.58     80.49 o
   5   5  17       97.72        7.69     56.22 o
   6   5  17      742.07      811.44    102.39 o
   7   5  17      614.56      627.93    107.12 o
   8   5  17       18.59       17.75     74.56 o
  -1   6  17     2229.08     2356.37    116.07 o
   0   6  17      733.66      649.88     82.27 o
   1   6  17     2222.60     2310.18    120.81 o
   2   6  17     1988.23     2108.62    113.10 o
   3   6  17     1556.35     1292.42    110.71 o
   4   6  17      734.52      811.45     99.43 o
   5   6  17      169.38      113.62     95.27 o
   6   6  17      548.16      664.02     96.47 o
   7   6  17      365.36      411.88     87.58 o
   8   6  17      268.40      405.36     99.42 o
  -1   7  17     1110.18     1466.83    100.63 o
   0   7  17       11.05      101.18     55.62 o
   1   7  17     1206.62     1082.11    103.00 o
   2   7  17      863.84      842.26     98.25 o
   3   7  17      488.41      522.57     81.08 o
   4   7  17       89.51       82.25     63.32 o
   5   7  17     2157.25     2306.85    158.68 o
   6   7  17      145.17      252.08     79.89 o
   7   7  17      134.33      111.25    110.66 o
  -1   8  17      354.44      295.89     75.75 o
   0   8  17       59.23       46.75     64.50 o
   1   8  17      356.47      441.47     89.36 o
   2   8  17      496.28      289.99    124.28 o
   3   8  17     1066.06      971.33    115.42 o
   4   8  17      216.88      346.18     84.03 o
   5   8  17      206.31      137.88     76.93 o
   6   8  17      321.37       40.83    136.11 o
  -1   9  17      525.72      633.83     92.91 o
   0   9  17      439.09      650.98     88.18 o
   1   9  17      524.14      662.24     93.51 o
   2   9  17      487.26      406.57     89.36 o
   3   9  17      414.56      390.58     96.46 o
   4   9  17      222.05      222.50     73.38 o
  -1  10  17      227.12       61.54     96.46 o
   0  10  17        0.40       49.11     63.91 o
   1  10  17      237.60      222.50     76.93 o
   2  10  17      925.05     1002.63    108.90 o
   0   0  18      673.24      601.38     63.93 o
   1   0  18     6308.26     6179.28    110.70 o
   2   0  18     1034.22      995.16     78.14 o
   3   0  18     9712.00     9683.08    195.50 o
   4   0  18      178.23      150.90     62.14 o
   5   0  18      111.51       10.65     66.87 o
   6   0  18       83.85       86.99     79.88 o
   7   0  18     2575.56     2634.21    142.73 o
   8   0  18       64.27      109.47     71.60 o
   9   0  18       55.35      164.50     83.43 o
  -9   1  18      483.65      303.00    103.57 o
  -8   1  18      378.61       59.18     86.99 o
  -7   1  18      535.17      408.36     81.67 o
  -6   1  18      476.41      604.84     87.59 o
  -5   1  18     2843.65     2832.66    138.61 o
  -4   1  18     3049.33     2837.86    126.19 o
  -3   1  18     1692.06     1578.68    104.22 o
  -2   1  18      975.42      977.37     76.37 o
  -1   1  18     4397.72     4259.31     90.34 o
   0   1  18     6156.27     6214.18    204.75 o
   1   1  18     4506.55     4622.42     95.50 o
   2   1  18      926.90      894.47     72.81 o
   3   1  18     1645.64     1569.77     94.74 o
   4   1  18     3086.55     3201.08    127.38 o
   5   1  18     2854.87     2901.38    130.32 o
   6   1  18      437.48      298.27    101.20 o
   7   1  18      554.00      624.38     92.92 o
   8   1  18      395.44      252.69    107.71 o
   9   1  18      442.78      477.58     94.69 o
  -1   2  18       28.51      -31.95     66.87 o
   0   2  18       71.08      140.83     49.71 o
   1   2  18       50.70       49.11     47.93 o
   2   2  18     3740.89     4055.86    131.58 o
   3   2  18     1462.14     1227.98     88.81 o
   4   2  18     2212.61     2117.85    113.12 o
   5   2  18      246.94      301.80     78.11 o
   6   2  18      295.85      377.56     84.03 o
   7   2  18      517.81      296.50     97.65 o
   8   2  18     1853.35     1712.22    139.72 o
   9   2  18       86.73      148.53     75.15 o
  -1   3  18       24.28       11.24     40.83 o
   0   3  18     7006.71     6886.91    162.04 o
   1   3  18       38.76      -30.77     52.07 o
   2   3  18     2099.47     2078.78    120.82 o
   3   3  18      737.27      638.66     82.27 o
   4   3  18     3360.60     3308.42    138.05 o
   5   3  18      143.08      103.56     84.03 o
   6   3  18      920.39      898.51    100.03 o
   7   3  18      783.50      745.16    109.50 o
   8   3  18      388.90      307.14    108.30 o
   9   3  18      100.51      -10.06    105.33 o
  -1   4  18     1455.56     1330.98     94.73 o
   0   4  18     1193.48     1200.01     83.47 o
   1   4  18     1374.25     1367.64     90.58 o
   2   4  18     2473.67     2683.14    122.01 o
   3   4  18     3608.90     3648.27    141.02 o
   4   4  18      671.22      626.19     94.70 o
   5   4  18       64.01      197.05    102.37 o
   6   4  18       78.36       51.48     96.45 o
   7   4  18      790.09      881.88    104.76 o
   8   4  18      370.95      555.68     98.83 o
   9   4  18       76.44       23.08     73.37 o
  -1   5  18     2808.03     2749.12    120.25 o
   0   5  18       21.95      127.22     53.26 o
   1   5  18     2719.21     2821.89    125.58 o
   2   5  18     1126.18     1020.56     85.24 o
   3   5  18      406.31      415.45     87.00 o
   4   5  18      248.97      198.83     65.69 o
   5   5  18     1926.80     2168.26    139.73 o
   6   5  18      128.69       90.54     73.97 o
   7   5  18      356.64      524.32     93.50 o
   8   5  18      125.21      233.74     82.25 o
  -1   6  18      169.82      268.07     71.60 o
   0   6  18        9.51       82.25     51.48 o
   1   6  18      218.77      201.79     65.69 o
   2   6  18     1327.38     1351.52    118.99 o
   3   6  18     1952.19     1984.17    125.53 o
   4   6  18      492.17      523.76     88.77 o
   5   6  18      344.51      436.74     95.87 o
   6   6  18      323.41      149.72     89.36 o
   7   6  18      763.97      834.51    114.23 o
  -1   7  18      334.04      260.39     73.38 o
   0   7  18     1720.19     1857.89    119.60 o
   1   7  18      358.55      346.20     73.97 o
   2   7  18      487.39      472.86     76.34 o
   3   7  18      622.67      592.43     92.33 o
   4   7  18     1165.79      970.18    105.96 o
   5   7  18       12.39      -36.10     60.95 o
   6   7  18      915.11      828.03    112.46 o
   7   7  18      183.08      215.40     89.35 o
  -1   8  18      235.65      305.94     71.60 o
   0   8  18       11.68      -20.71     58.58 o
   1   8  18      258.98      254.46     73.38 o
   2   8  18     2755.27     2861.61    167.60 o
   3   8  18      382.83      401.82     77.52 o
   4   8  18      229.12      172.20     73.97 o
   5   8  18      143.18      178.71     71.01 o
   6   8  18      204.95      152.67     88.76 o
  -1   9  18      507.33      486.47    100.02 o
   0   9  18      225.27       97.05     81.07 o
   1   9  18      507.38      456.88     98.83 o
   2   9  18      310.08      238.48     81.07 o
   3   9  18      223.58      292.92     79.89 o
   4   9  18      209.93      214.81     66.87 o
  -1  10  18      159.91      234.92     71.01 o
   0  10  18       32.55       -3.55     56.81 o
   1  10  18      157.56       14.20     77.52 o
   1   0  19     4390.47     4330.81     94.53 o
   2   0  19       62.39       60.36     53.26 o
   3   0  19      497.64      478.21     65.10 o
   4   0  19     1684.48     1711.21    128.49 o
   5   0  19     3633.86     4113.84    152.87 o
   6   0  19      247.58      182.86     76.93 o
   7   0  19      819.00      651.66    130.21 o
   8   0  19      688.22      682.99    100.02 o
   9   0  19      505.80      482.32    107.71 o
  -9   1  19      235.47      263.33     94.68 o
  -8   1  19      808.93      967.70    117.78 o
  -7   1  19      844.12      767.67    107.13 o
  -6   1  19      228.03      153.86     69.83 o
  -5   1  19      598.99      616.71     81.08 o
  -4   1  19     1911.18     1964.80    110.73 o
  -3   1  19     3725.09     3734.81    135.12 o
  -2   1  19     1492.53     1512.83     91.78 o
  -1   1  19     2372.80     2351.10     73.17 o
   0   1  19     4969.86     4929.69    100.23 o
   1   1  19     2425.96     2422.50    185.12 o
   2   1  19     1444.99     1525.23     92.37 o
   3   1  19     3690.04     3471.04    133.93 o
   4   1  19     1947.37     2147.81    142.71 o
   5   1  19      617.67      548.06     79.31 o
   6   1  19      222.87      205.34     83.44 o
   7   1  19      837.55     1004.42    104.17 o
   8   1  19      806.80      819.14    120.74 o
   9   1  19      240.11      209.48     96.46 o
  -1   2  19     2585.64     2616.00    112.55 o
   0   2  19     8624.34     8647.13    180.57 o
   1   2  19     2573.56     2595.25    110.18 o
   2   2  19      555.63      664.66     78.72 o
   3   2  19      709.06      736.90     86.42 o
   4   2  19     3118.81     3238.81    135.07 o
   5   2  19      681.69      419.04     76.35 o
   6   2  19      704.75      626.19     89.37 o
   7   2  19      101.16       43.79     75.15 o
   8   2  19       92.86       27.81     95.27 o
   9   2  19      195.70      228.42    134.92 o
  -1   3  19     1488.74     1426.93     91.77 o
   0   3  19      215.04      142.03     50.89 o
   1   3  19     1490.11     1334.57     91.18 o
   2   3  19     2856.31     2719.75    121.44 o
   3   3  19       52.59       38.46     59.17 o
   4   3  19      847.45      810.32     81.09 o
   5   3  19     1302.34     1199.96    104.78 o
   6   3  19      278.95      286.42     75.75 o
   7   3  19       53.72       85.80     63.91 o
   8   3  19      804.35      869.44    122.51 o
   9   3  19       69.99       45.56     79.29 o
  -1   4  19     1434.56     1750.12    100.65 o
   0   4  19     1397.27     1452.89    103.02 o
   1   4  19     1315.49     1315.49    110.12 o
   2   4  19      258.19      234.34     71.01 o
   3   4  19        5.96      -31.95     57.99 o
   4   4  19      789.52      725.06    102.40 o
   5   4  19     1179.73     1124.72    114.84 o
   6   4  19      354.25      301.22     84.03 o
   7   4  19      232.60      168.65     82.85 o
   8   4  19      105.74      137.87     73.38 o
  -1   5  19      828.30      941.72     98.26 o
   0   5  19     1450.98     1189.41    108.34 o
   1   5  19      884.99      795.53     86.42 o
   2   5  19      575.50      544.50     85.23 o
   3   5  19     2858.77     2882.81    141.56 o
   4   5  19      437.70      394.14     69.83 o
   5   5  19      246.34      171.61     91.72 o
   6   5  19      146.21      175.75     67.46 o
   7   5  19      972.00     1348.32    123.11 o
   8   5  19       77.90      -72.19     72.19 o
  -1   6  19     2205.18     2019.90    121.40 o
   0   6  19     1023.42     1166.70    100.63 o
   1   6  19     2264.86     2612.13    129.10 o
   2   6  19      208.45      237.30     72.19 o
   3   6  19      675.84      587.71     81.08 o
   4   6  19      908.95      782.48    100.62 o
   5   6  19     1214.74     1443.75    119.57 o
   6   6  19      351.96      359.21    124.87 o
   7   6  19      105.11      164.50     76.93 o
  -1   7  19      313.30      372.82     71.01 o
   0   7  19      253.15      156.82     81.07 o
   1   7  19      289.88      249.14     73.97 o
   2   7  19     1912.50     2059.27    134.40 o
   3   7  19       18.72       39.65     57.99 o
   4   7  19      186.39      223.68     91.72 o
   5   7  19      244.86      441.45     81.07 o
   6   7  19      243.53      366.89     81.66 o
  -1   8  19      430.34      490.60     79.89 o
   0   8  19      701.03      821.48     94.10 o
   1   8  19      413.47      581.14    120.13 o
   2   8  19      230.53      268.66     82.85 o
   3   8  19      186.34      157.41     76.93 o
   4   8  19      342.11      372.23     84.62 o
   5   8  19      141.56      268.06     80.48 o
  -1   9  19      225.15      197.06     81.07 o
   0   9  19      178.58      218.36     73.97 o
   1   9  19      213.56       96.46     86.99 o
   2   9  19      762.29      844.57    120.15 o
   3   9  19      559.62      475.23    101.20 o
   4   9  19      187.81      121.31    102.96 o
   0   0  20    14538.90    14062.63    233.43 o
   1   0  20     2463.87     2548.30     79.37 o
   2   0  20      250.95      249.14     59.18 o
   3   0  20     1523.26     1444.69     98.88 o
   4   0  20     3828.98     4010.04    152.29 o
   5   0  20        1.23      -38.46     69.23 o
   6   0  20      760.56      846.38     93.52 o
   7   0  20        0.73       41.42     65.68 o
   8   0  20       54.84       77.52     68.64 o
   9   0  20       61.65      -71.01     88.17 o
  -9   1  20      138.45      234.92     89.94 o
  -8   1  20     1114.17     1200.40    132.59 o
  -7   1  20      533.89      581.76     90.55 o
  -6   1  20      355.28      400.05     82.26 o
  -5   1  20      575.40      606.05     91.14 o
  -4   1  20     3270.37     3436.24    140.41 o
  -3   1  20     2139.10     2209.60    116.08 o
  -2   1  20      932.10     1060.18     87.61 o
  -1   1  20     1838.31     1821.96     70.75 o
   0   1  20     1358.81     1373.35     66.05 o
   1   1  20     1892.71     1926.21    144.50 o
   2   1  20      995.98      809.22     83.47 o
   3   1  20     2100.59     2111.85    109.56 o
   4   1  20     3287.54     3445.15    140.41 o
   5   1  20      594.63      499.52     89.37 o
   6   1  20      352.10      354.48     78.71 o
   7   1  20      510.54      523.16     94.69 o
   8   1  20     1114.49     1280.31    130.22 o
   9   1  20      132.87       34.32     96.45 o
  -1   2  20     2462.46     2565.98    115.50 o
   0   2  20      778.07      910.36     81.09 o
   1   2  20     2558.16     2461.83    113.14 o
   2   2  20      177.33      155.63     55.03 o
   3   2  20      104.25       86.39     53.85 o
   4   2  20      440.97      272.83     71.61 o
   5   2  20     3270.35     3085.81    148.10 o
   6   2  20      243.40       63.91     79.89 o
   7   2  20      452.77      386.45     86.40 o
   8   2  20      225.65      250.91     81.07 o
   9   2  20      753.23     1076.56    128.43 o
  -1   3  20     3791.73     3768.49    135.12 o
   0   3  20     1574.04     1612.88     94.74 o
   1   3  20     3704.19     3906.44    142.22 o
   2   3  20      248.83      237.30     66.28 o
   3   3  20     2047.85     2000.97    113.70 o
   4   3  20      200.80      194.10     73.38 o
   5   3  20       39.80       78.11     64.50 o
   6   3  20       80.27       76.33     76.33 o
   7   3  20      731.80      736.26    106.53 o
   8   3  20      257.78      236.11     82.26 o
  -1   4  20     1357.68     1558.81     97.09 o
   0   4  20     5522.74     5386.03    163.66 o
   1   4  20     1301.47     1081.61     94.72 o
   2   4  20      184.54      179.30     68.64 o
   3   4  20      137.03      190.54     70.42 o
   4   4  20     2721.96     2737.51    143.33 o
   5   4  20      628.65      498.33     88.78 o
   6   4  20      655.22      749.27    115.41 o
   7   4  20       15.60       13.61     61.54 o
   8   4  20       23.09      -23.67     70.42 o
  -1   5  20      560.69      507.80     69.84 o
   0   5  20       49.69       30.18     49.71 o
   1   5  20      602.47      662.28     82.86 o
   2   5  20     1810.29     1873.99    112.50 o
   3   5  20       67.88       20.12     84.03 o
   4   5  20     1648.20     1719.29    133.21 o
   5   5  20      541.49      604.84     98.24 o
   6   5  20      920.52      762.35    115.42 o
   7   5  20        2.44       65.09     78.11 o
   8   5  20      677.80      768.20    110.08 o
  -1   6  20      873.94      844.04     97.66 o
   0   6  20     1679.26     1804.00    113.68 o
   1   6  20      926.81      889.63     98.85 o
   2   6  20      192.40       29.59    101.78 o
   3   6  20      133.73      188.77     69.23 o
   4   6  20      949.60      980.18    100.62 o
   5   6  20      366.74      400.64     86.99 o
   6   6  20      779.20      683.00    107.13 o
   7   6  20      253.36      284.05     94.09 o
  -1   7  20     1136.61     1206.95     99.44 o
   0   7  20      702.91      675.90     91.74 o
   1   7  20     1137.54     1028.78    109.51 o
   2   7  20      271.90      188.18     82.26 o
   3   7  20     1207.58     1417.10    122.53 o
   4   7  20      218.27      214.22     82.85 o
   5   7  20       27.14       15.38     68.64 o
   6   7  20      222.99      131.96     84.03 o
  -1   8  20     1068.74     1099.77    110.10 o
   0   8  20       84.75       63.32     70.42 o
   1   8  20     1100.82     1138.85    113.06 o
   2   8  20      269.20      287.01    127.23 o
   3   8  20       46.97       29.59     62.72 o
   4   8  20      177.94      186.40     74.56 o
   5   8  20     1076.51     1084.35    121.34 o
  -1   9  20      202.50      178.71     81.07 o
   0   9  20      317.24      266.89     78.71 o
   1   9  20      192.68      318.95     81.66 o
   2   9  20      721.75      614.33    111.27 o
   3   9  20      190.12       66.28    100.60 o
   1   0  21     1980.29     1945.97     72.45 o
   2   0  21     2358.38     2212.19    123.79 o
   3   0  21       22.73      111.84     63.31 o
   4   0  21     3444.01     3230.76    144.56 o
   5   0  21       27.14       82.25     62.13 o
   6   0  21      247.93      -26.63    107.11 o
   7   0  21       32.51       65.09     69.23 o
   8   0  21     1379.84     1672.28    131.41 o
   9   0  21       60.75      -14.20     76.92 o
  -9   1  21      273.20      323.10     98.82 o
  -8   1  21      186.44      467.48    120.13 o
  -7   1  21      433.71      428.46     84.04 o
  -6   1  21      533.63      452.74    100.61 o
  -5   1  21      640.04      410.74     87.00 o
  -4   1  21     1717.06     1704.05    108.95 o
  -3   1  21     1860.37     1854.01    105.40 o
  -2   1  21      606.75      405.43     96.47 o
  -1   1  21      884.97      918.04     78.43 o
   0   1  21     4185.90     4314.69    145.22 o
   1   1  21      920.03      971.07    144.14 o
   2   1  21      550.07      401.27     71.02 o
   3   1  21     1937.80     1824.46    113.10 o
   4   1  21     1800.82     1835.55    120.20 o
   5   1  21      665.93      496.57     80.49 o
   6   1  21      479.99      523.75     98.24 o
   7   1  21      440.62      487.64     95.28 o
   8   1  21      187.62      231.97     96.46 o
   9   1  21      247.06      194.10     89.95 o
  -1   2  21     3329.46     3546.79    135.09 o
   0   2  21      401.17      477.60     80.49 o
   1   2  21     3492.83     3249.56    128.58 o
   2   2  21      396.77      328.46     65.69 o
   3   2  21     2557.31     2350.81    130.90 o
   4   2  21      910.01      844.07    104.77 o
   5   2  21       74.89       42.01     64.50 o
   6   2  21      343.14      302.40     81.07 o
   7   2  21      764.14      794.86    101.21 o
   8   2  21      135.99      228.41     82.25 o
  -1   3  21     2211.69     2220.26    145.69 o
   0   3  21     1118.56     1170.34     88.80 o
   1   3  21     2193.42     2215.51    113.11 o
   2   3  21      990.76      974.34     89.38 o
   3   3  21      159.42      250.31     76.34 o
   4   3  21     1273.60     1475.22    110.11 o
   5   3  21     2115.48     2472.17    131.45 o
   6   3  21       94.52       56.81     88.76 o
   7   3  21      400.67      408.34     92.91 o
   8   3  21      501.52      616.07    115.99 o
  -1   4  21      152.41      171.61     68.64 o
   0   4  21      123.96        4.14     94.68 o
   1   4  21      142.73      141.43     59.18 o
   2   4  21     1354.93     1419.64    103.60 o
   3   4  21      836.38      750.52     88.78 o
   4   4  21     2168.07     1814.36    133.23 o
   5   4  21      382.93      391.17     86.99 o
   6   4  21      680.39      701.33    110.67 o
   7   4  21      304.51      326.07     87.58 o
   8   4  21      730.46      966.47    125.47 o
  -1   5  21       42.12       43.20     58.58 o
   0   5  21     1437.49     1534.52    104.20 o
   1   5  21       29.97       82.25     64.50 o
   2   5  21      794.54      771.22     90.56 o
   3   5  21      871.18      863.57     97.07 o
   4   5  21     1279.92     1152.56    109.51 o
   5   5  21        3.59      -10.06     60.95 o
   6   5  21      795.52      785.40    110.09 o
   7   5  21      372.70      279.91     88.18 o
  -1   6  21      871.16      770.64     85.23 o
   0   6  21       29.42        6.51     66.86 o
   1   6  21      849.82      892.56     98.84 o
   2   6  21     1545.77     1712.12    126.69 o
   3   6  21      898.75     1006.80    113.64 o
   4   6  21      540.99      597.74     95.28 o
   5   6  21       57.92       63.32     82.84 o
   6   6  21      295.60      268.66     99.42 o
   7   6  21      174.93      166.87     91.72 o
  -1   7  21     1524.14     1410.15    139.12 o
   0   7  21       76.03       77.52     57.40 o
   1   7  21     1583.17     1453.98    134.98 o
   2   7  21      250.23      244.40     86.40 o
   3   7  21      181.28      274.57     73.38 o
   4   7  21        2.59      -27.81     64.50 o
   5   7  21     1068.47     1060.68    123.12 o
   6   7  21      204.01      369.85     86.99 o
  -1   8  21      253.26      187.59     71.01 o
   0   8  21       24.55       21.30     50.89 o
   1   8  21      253.95      289.96     85.81 o
   2   8  21       97.24      140.83     89.94 o
   3   8  21      842.42      790.14    110.09 o
   4   8  21       61.56       53.26     71.60 o
  -1   9  21      438.27      340.87     89.95 o
   0   9  21      216.48      250.31     78.70 o
   1   9  21      434.10      568.12     89.36 o
   2   9  21       82.29       59.77     67.46 o
   0   0  22      192.43      275.17     66.28 o
   1   0  22      704.90      676.53     71.62 o
   2   0  22      214.45      268.07     73.38 o
   3   0  22     4904.09     4940.48    165.99 o
   4   0  22      282.97      391.17     75.75 o
   5   0  22       37.53       61.54     69.23 o
   6   0  22      157.25       15.39     88.17 o
   7   0  22     1239.93     1559.18    124.90 o
   8   0  22       19.07      -20.12     73.97 o
  -8   1  22      231.43      372.22     95.86 o
  -7   1  22      238.73      319.55     86.40 o
  -6   1  22      170.36      239.66     76.34 o
  -5   1  22      967.98      948.25    111.87 o
  -4   1  22      980.44     1039.42     92.93 o
  -3   1  22      193.74      215.40     82.25 o
  -2   1  22       90.19       79.29     65.09 o
  -1   1  22     3226.70     3306.99     94.02 o
   0   1  22     1593.89     1680.35     90.89 o
   1   1  22     3220.00     2977.65     89.86 o
   2   1  22      106.08      134.92     62.13 o
   3   1  22      222.96      234.34     70.42 o
   4   1  22     1005.70     1086.79    107.73 o
   5   1  22      947.97      974.87     93.52 o
   6   1  22      172.06      159.18     72.19 o
   7   1  22      251.10      471.04     89.95 o
   8   1  22      224.13      197.06     94.09 o
  -1   2  22      102.44      135.51     57.99 o
   0   2  22      111.99      222.50     61.54 o
   1   2  22      103.64      128.41     58.58 o
   2   2  22     2100.70     1899.16    114.29 o
   3   2  22      202.16      208.89     63.91 o
   4   2  22      895.19      783.68     97.66 o
   5   2  22      208.31      220.73     63.32 o
   6   2  22      139.68      127.23     74.56 o
   7   2  22      269.68      226.65     86.40 o
   8   2  22     1276.97     1408.21    133.19 o
  -1   3  22       28.10       88.17     66.27 o
   0   3  22     5742.59     5737.88    174.94 o
   1   3  22       23.26       73.37     57.40 o
   2   3  22      351.47      360.40    117.77 o
   3   3  22      797.13      893.16    107.13 o
   4   3  22     2529.50     2469.01    135.03 o
   5   3  22      483.48      495.94     82.26 o
   6   3  22     1245.93     1189.22    125.49 o
   7   3  22      427.76      556.88    101.79 o
   8   3  22      215.20       94.09    118.94 o
  -1   4  22     1230.24     1274.53    119.58 o
   0   4  22        6.74       -2.96     50.30 o
   1   4  22     1222.62     1319.52    115.44 o
   2   4  22     2493.65     2561.43    156.94 o
   3   4  22     2676.22     2737.43    136.22 o
   4   4  22      542.68      384.69     88.77 o
   5   4  22       94.34       24.85     67.46 o
   6   4  22      178.72      271.02     82.85 o
   7   4  22      950.00     1055.92    123.11 o
  -1   5  22     1810.49     1845.53    127.89 o
   0   5  22       60.16       60.95     56.21 o
   1   5  22     1773.00     1861.49    119.01 o
   2   5  22      313.19      315.42     75.16 o
   3   5  22      357.42      275.18     69.83 o
   4   5  22      133.69      105.33     65.09 o
   5   5  22     1176.00     1222.34    129.63 o
   6   5  22       66.90       75.74     64.50 o
   7   5  22      266.42      293.51     98.23 o
  -1   6  22      244.75      224.28     86.40 o
   0   6  22        0.33      -28.99     46.75 o
   1   6  22      280.17      271.03     71.01 o
   2   6  22      601.07      626.16     97.06 o
   3   6  22     1043.31     1073.73    117.79 o
   4   6  22      230.00      249.13     75.15 o
   5   6  22       81.75       78.11     72.78 o
   6   6  22      230.61      343.81     86.40 o
  -1   7  22      361.00      312.46     74.56 o
   0   7  22     1128.55     1212.26    107.73 o
   1   7  22      380.01      490.59     81.07 o
   2   7  22      260.99      181.67     87.58 o
   3   7  22      421.29      567.53     95.28 o
   4   7  22      514.08      450.96     95.28 o
   5   7  22       71.07      -52.07     75.74 o
  -1   8  22      193.55       88.17     91.13 o
   0   8  22       42.82       64.50     71.60 o
   1   8  22      198.68      160.37     78.11 o
   2   8  22     1468.37     1595.95    131.42 o
   3   8  22       77.38       10.06     78.70 o
   4   8  22      113.27       46.16     73.38 o
  -1   9  22      354.15      259.20     82.85 o
   0   9  22       39.95      -30.18     55.03 o
   1   9  22      326.33      298.85     88.17 o
   1   0  23     1097.03     1284.99    106.85 o
   2   0  23        2.10        5.33     59.17 o
   3   0  23       72.27        0.00     98.23 o
   4   0  23      551.56      576.45     91.73 o
   5   0  23     1761.01     1976.90    137.36 o
   6   0  23      199.39      431.39    105.92 o
   7   0  23      254.31      260.38     85.21 o
   8   0  23      121.25      165.69     89.35 o
  -8   1  23      552.27      511.92    126.06 o
  -7   1  23      651.55      575.85     97.06 o
  -6   1  23       25.71       19.53     59.17 o
  -5   1  23      401.42      427.28    113.63 o
  -4   1  23      485.88      458.07     84.63 o
  -3   1  23     1171.96     1142.50     97.08 o
  -2   1  23      761.76      650.48     89.38 o
  -1   1  23      694.79      705.91     58.57 o
   0   1  23     1497.29     1555.94     81.00 o
   1   1  23      691.46      748.98     58.59 o
   2   1  23      754.32      708.49     84.05 o
   3   1  23     1224.78     1170.35    104.19 o
   4   1  23      493.95      462.80     75.75 o
   5   1  23      414.71      424.32     79.30 o
   6   1  23       16.80       54.44     60.95 o
   7   1  23      640.40      525.55    107.71 o
   8   1  23      564.06      586.49    114.81 o
  -1   2  23     1357.54     1282.31    102.42 o
   0   2  23     6705.36     6578.71    183.90 o
   1   2  23     1421.79     1371.15    101.24 o
   2   2  23      123.63      -69.23     69.23 o
   3   2  23      390.53      327.27     81.67 o
   4   2  23     2653.21     2755.17    146.29 o
   5   2  23       17.85       82.84     55.03 o
   6   2  23      713.89      670.57    107.72 o
   7   2  23       76.90       84.03    104.14 o
   8   2  23       32.63       69.23     85.21 o
  -1   3  23      664.98      661.11     87.00 o
   0   3  23      489.71      479.38     76.35 o
   1   3  23      630.48      496.57     76.94 o
   2   3  23     3180.24     2884.34    144.54 o
   3   3  23     1009.56      801.47    110.69 o
   4   3  23      788.43     1010.92    107.72 o
   5   3  23      612.43      440.33    116.59 o
   6   3  23      354.57      380.52     89.36 o
   7   3  23       67.11       60.95     73.97 o
   8   3  23      929.12      871.23    124.88 o
  -1   4  23     1578.77     1586.68    110.12 o
   0   4  23      532.52      577.03     76.35 o
   1   4  23     1594.27     1607.41    110.71 o
   2   4  23      214.93       37.87     69.24 o
   3   4  23       25.36       11.24     48.52 o
   4   4  23      632.20      648.06     94.10 o
   5   4  23     1339.16     1392.30    135.56 o
   6   4  23      822.93      878.33    102.39 o
   7   4  23      226.66      179.30    100.01 o
  -1   5  23     1317.11     1244.93     99.45 o
   0   5  23     1205.79     1175.04    109.51 o
   1   5  23     1347.38     1481.74    116.03 o
   2   5  23        8.06       55.03     55.62 o
   3   5  23     1920.31     2081.76    152.76 o
   4   5  23      446.33      466.34     89.95 o
   5   5  23       86.89      109.47     82.25 o
   6   5  23      111.56       25.44     91.72 o
   7   5  23      701.73      848.69    149.14 o
  -1   6  23     1379.46     1366.88    114.84 o
   0   6  23     1661.78     1590.20    116.63 o
   1   6  23     1378.20     1250.85    107.74 o
   2   6  23      193.48       41.42    118.35 o
   3   6  23      518.31      472.86     95.28 o
   4   6  23      634.40      613.73     97.65 o
   5   6  23      848.14      974.21    116.60 o
   6   6  23      332.29      271.62     98.23 o
  -1   7  23       56.36      140.83     75.15 o
   0   7  23      279.21      317.78     75.15 o
   1   7  23       59.61       33.14     78.70 o
   2   7  23     1203.23     1293.96    117.79 o
   3   7  23      141.19      127.82     75.74 o
   4   7  23      221.35      385.83     85.80 o
   5   7  23      147.36      198.83     79.29 o
  -1   8  23      304.84      310.09     73.97 o
   0   8  23      568.47      479.96     81.67 o
   1   8  23      282.21      265.11     99.42 o
   2   8  23      160.83       86.39     82.84 o
   3   8  23       96.46      169.83     73.97 o
   0   0  24     4207.52     4134.30    153.50 o
   1   0  24     1150.04     1064.79     69.45 o
   2   0  24       31.52        2.96     52.66 o
   3   0  24      460.91      343.84     75.16 o
   4   0  24     2243.07     2090.35    147.45 o
   5   0  24       42.96       50.89     59.76 o
   6   0  24      304.00      115.99     76.34 o
   7   0  24      105.09      114.21     76.93 o
   8   0  24       36.43       -8.88     84.62 o
  -8   1  24      531.62      769.35    110.08 o
  -7   1  24      258.61      300.62     76.93 o
  -6   1  24      291.98      213.63     92.91 o
  -5   1  24      314.17      347.37     93.50 o
  -4   1  24     1145.64     1071.42    108.92 o
  -3   1  24     1152.24     1169.12    103.59 o
  -2   1  24      314.41      371.05     75.75 o
  -1   1  24     2173.64     2003.20     84.12 o
   0   1  24      594.15      624.59     58.94 o
   1   1  24     2235.08     2398.52     88.73 o
   2   1  24      248.41      268.07     69.83 o
   3   1  24     1086.49      972.56    117.20 o
   4   1  24     1152.52     1092.15    105.96 o
   5   1  24      330.16      208.31     84.62 o
   6   1  24      274.67      169.25     79.30 o
   7   1  24      268.32      269.25     78.11 o
   8   1  24      553.42      751.60    101.20 o
  -1   2  24     1552.47     1601.50    105.39 o
   0   2  24       76.32      151.48     76.93 o
   1   2  24     1560.37     1612.75    107.75 o
   2   2  24      133.37       68.64     58.58 o
   3   2  24       17.65       -7.10     75.15 o
   4   2  24      306.34      341.46    103.56 o
   5   2  24     2122.59     2135.77    146.85 o
   6   2  24       52.13       70.42     83.43 o
   7   2  24      303.60      213.04    111.25 o
   8   2  24      114.75      156.81     98.23 o
  -1   3  24     1161.41     1423.66    101.82 o
   0   3  24      724.57      614.95     81.09 o
   1   3  24     1172.50     1125.91    106.55 o
   2   3  24       34.52       44.38     60.36 o
   3   3  24     2217.75     2545.10    138.57 o
   4   3  24      712.37      680.63    102.98 o
   5   3  24      135.58      142.02     68.64 o
   6   3  24      107.37       63.32     84.62 o
   7   3  24      346.74      289.97    126.64 o
  -1   4  24     1046.55     1061.33    104.18 o
   0   4  24     2229.29     2308.27    126.13 o
   1   4  24     1000.05      922.80    110.10 o
   2   4  24      460.02      437.35     79.89 o
   3   4  24      306.24      343.82     80.48 o
   4   4  24     1077.68     1147.73    111.28 o
   5   4  24      884.67      862.96    117.19 o
   6   4  24      247.28      158.00     79.30 o
   7   4  24       47.59      153.26     73.37 o
  -1   5  24      274.11      272.81     92.91 o
   0   5  24       66.55       56.81     85.80 o
   1   5  24      276.83      331.39     68.65 o
   2   5  24     1325.33     1396.46    116.62 o
   3   5  24        3.13       17.16     65.09 o
   4   5  24      984.34      961.24    108.91 o
   5   5  24      398.30      529.06     91.14 o
   6   5  24      448.02      318.98    107.11 o
  -1   6  24      224.26      333.75     69.83 o
   0   6  24     1971.79     1791.04    124.93 o
   1   6  24      256.07      224.28     97.05 o
   2   6  24      175.60      137.88    105.92 o
   3   6  24       55.55      166.28     82.25 o
   4   6  24      503.91      468.12    110.67 o
   5   6  24      266.84      196.47    107.70 o
  -1   7  24      448.55      426.09     83.44 o
   0   7  24      300.53      248.54     90.54 o
   1   7  24      443.02      476.99     92.32 o
   2   7  24      258.37      356.83     85.81 o
   3   7  24      609.12      627.33    113.63 o
   4   7  24      189.83       39.65     75.15 o
  -1   8  24      522.42      643.29     95.87 o
   0   8  24       68.91      109.47     55.62 o
   1   8  24      553.29      542.69     88.77 o
   2   8  24      153.51       94.09     63.91 o
   1   0  25        1.44       21.62     46.29 o
   2   0  25     1135.68     1082.69    105.96 o
   3   0  25      297.26      337.91    110.66 o
   4   0  25     1601.02     1478.30    116.04 o
   5   0  25       49.58      -31.36     60.95 o
   6   0  25      311.77      317.19     79.89 o
   7   0  25      207.22      195.28     82.85 o
  -7   1  25      319.76      120.72     90.54 o
  -6   1  25      312.15      426.08    124.27 o
  -5   1  25      675.43      517.86    114.82 o
  -4   1  25     1144.68     1051.29    113.06 o
  -3   1  25      180.68      167.47     80.48 o
  -2   1  25      348.36      272.82     71.01 o
  -1   1  25      613.75      655.85     59.78 o
   0   1  25     2127.58     2127.73     87.07 o
   1   1  25      670.76      688.50     68.98 o
   2   1  25      352.01      358.03     91.14 o
   3   1  25      191.35      182.26     72.19 o
   4   1  25     1157.55     1376.86    126.68 o
   5   1  25      693.20      512.54     87.59 o
   6   1  25      312.77      255.05     80.48 o
   7   1  25      330.53      295.30    100.60 o
  -1   2  25     1379.21     1532.11    117.22 o
   0   2  25      700.85      684.79     95.29 o
   1   2  25     1332.90     1378.16    101.82 o
   2   2  25      433.82      400.06     78.12 o
   3   2  25     2519.39     2795.85    142.72 o
   4   2  25      333.50      387.03     82.26 o
   5   2  25       49.42      165.68     69.23 o
   6   2  25      120.07      322.50    115.98 o
   7   2  25      488.68      578.78    115.40 o
  -1   3  25     1142.93     1244.87    100.63 o
   0   3  25      555.81      407.18     89.37 o
   1   3  25     1174.97     1164.97    105.37 o
   2   3  25      456.11      611.34     91.73 o
   3   3  25      286.36      188.18     82.26 o
   4   3  25      415.97      404.20     90.54 o
   5   3  25     1431.76     1436.14    135.56 o
   6   3  25       42.31       42.60     75.15 o
   7   3  25      220.53      336.12    130.78 o
  -1   4  25      514.63      523.76     79.30 o
   0   4  25       18.63       54.44     69.82 o
   1   4  25      477.82      313.66     72.79 o
   2   4  25      730.37      801.97     92.33 o
   3   4  25      674.78      723.24    101.21 o
   4   4  25      708.88      706.67    102.98 o
   5   4  25      110.14       53.26     68.64 o
   6   4  25      184.19      107.70     99.41 o
  -1   5  25      216.14      250.91     85.81 o
   0   5  25     2292.41     2348.46    141.52 o
   1   5  25      202.28      178.71     72.19 o
   2   5  25      277.88      110.66    118.95 o
   3   5  25      502.55      498.30     96.47 o
   4   5  25      659.88      558.69    105.94 o
   5   5  25       33.61      -18.34     65.68 o
   6   5  25      541.44      543.87    111.85 o
  -1   6  25      551.43      665.20     95.28 o
   0   6  25       90.64      135.51    110.06 o
   1   6  25      573.83      639.76     88.18 o
   2   6  25     1255.59     1179.74    114.24 o
   3   6  25      402.09      395.91     83.44 o
   4   6  25      288.25      334.94     95.87 o
   5   6  25       35.55       39.05     59.17 o
  -1   7  25      543.05      631.46     95.87 o
   0   7  25        2.01       12.43     61.54 o
   1   7  25      579.22      384.68    101.79 o
   2   7  25      201.60      111.25     82.85 o
   3   7  25      124.97       91.13     96.45 o
   4   7  25       28.70       53.85     68.05 o
  -1   8  25       92.58       68.64     79.88 o
   0   8  25        7.75       57.40     74.56 o
   1   8  25      100.73       87.58     67.46 o
   0   0  26      873.82      891.40     98.26 o
   1   0  26      604.59      585.42     60.22 o
   2   0  26      493.38      447.41     83.45 o
   3   0  26     1044.06     1161.95    111.28 o
   4   0  26      304.99      350.33     82.26 o
   5   0  26       15.39       18.94     74.56 o
   6   0  26       77.28      127.81     73.37 o
   7   0  26      587.20      561.63    114.81 o
  -7   1  26      346.86      494.73    130.19 o
  -6   1  26      134.76      141.43    100.00 o
  -5   1  26      579.66      648.64    107.12 o
  -4   1  26      649.97      570.54     94.10 o
  -3   1  26      785.35      832.76    101.80 o
  -2   1  26      330.30      319.56     76.93 o
  -1   1  26      369.93      413.58     57.96 o
   0   1  26     1324.53     1298.29     75.12 o
   1   1  26      320.72      282.53    151.20 o
   2   1  26      328.06      339.09     76.34 o
   3   1  26      788.18      753.45    102.39 o
   4   1  26      668.48      730.93     97.65 o
   5   1  26      569.99      582.95     98.24 o
   6   1  26      129.29      186.40     75.74 o
   7   1  26      357.32      325.48    107.70 o
  -1   2  26      130.19      150.30     71.60 o
   0   2  26        3.55      140.24     55.03 o
   1   2  26      150.53      142.02     65.68 o
   2   2  26     1017.38     1143.00    102.99 o
   3   2  26       77.16      106.51     60.95 o
   4   2  26      575.25      523.17    104.75 o
   5   2  26      258.47      462.17     82.85 o
   6   2  26      109.79       11.24     72.19 o
   7   2  26      332.31      295.89     94.68 o
  -1   3  26      261.06      217.18     85.21 o
   0   3  26     2369.29     2221.28    132.65 o
   1   3  26      243.61      221.91    111.84 o
   2   3  26      417.26      333.77     95.87 o
   3   3  26      265.53      226.65     75.15 o
   4   3  26      835.92      837.50    141.46 o
   5   3  26       66.78      -10.65     82.25 o
   6   3  26      606.56      566.37    123.69 o
  -1   4  26     1131.10     1184.46    115.43 o
   0   4  26      323.42      440.88     81.67 o
   1   4  26     1161.81     1164.34    119.57 o
   2   4  26      563.90      630.88     92.92 o
   3   4  26     1512.60     1414.28    135.57 o
   4   4  26      244.47      155.04     89.36 o
   5   4  26        4.14      -44.97     63.31 o
   6   4  26      151.48      149.71     86.39 o
  -1   5  26     1337.83     1260.88    109.51 o
   0   5  26       36.27       84.03     70.42 o
   1   5  26     1307.52     1173.85    128.45 o
   2   5  26      472.06      427.28     81.08 o
   3   5  26      238.57      340.85    122.49 o
   4   5  26       37.42      -28.99     66.87 o
   5   5  26      873.10      936.33    119.56 o
  -1   6  26      187.16      113.62     76.34 o
   0   6  26        1.72      -32.54     57.40 o
   1   6  26      196.19      166.28     90.54 o
   2   6  26      240.89      187.00     76.93 o
   3   6  26      800.58      731.53    113.04 o
   4   6  26      193.75      109.47     76.34 o
  -1   7  26      224.37      231.97     72.79 o
   0   7  26      546.25      617.85    133.16 o
   1   7  26      241.26      193.51     92.91 o
   2   7  26      151.91      214.80     71.60 o
   3   7  26      186.74      113.62    100.01 o
   1   0  27      732.70      786.25    110.97 o
   2   0  27       24.78       20.71     60.95 o
   3   0  27       30.76      -14.20     54.44 o
   4   0  27      177.52      239.66     78.70 o
   5   0  27     1029.96      957.11    124.30 o
   6   0  27       82.05       57.40     89.94 o
   7   0  27      367.92      309.50    107.11 o
  -7   1  27      189.35      107.70     92.90 o
  -6   1  27       62.33       57.99     77.52 o
  -5   1  27      168.72      132.55    118.35 o
  -4   1  27      748.14      546.28     99.43 o
  -3   1  27     1111.83     1259.03    113.65 o
  -2   1  27      267.41      250.91     67.46 o
  -1   1  27      926.36      972.46     71.57 o
   0   1  27      668.10      744.03    125.18 o
   1   1  27      974.41      962.97     74.33 o
   2   1  27      230.61      168.65     72.79 o
   3   1  27     1086.74     1199.83    125.49 o
   4   1  27      726.76      770.00    110.68 o
   5   1  27      166.59      207.70     75.15 o
   6   1  27       61.12       13.02     76.33 o
   7   1  27      197.52      188.18     89.35 o
  -1   2  27      507.46      470.50    112.45 o
   0   2  27     2855.83     3252.77    148.66 o
   1   2  27      496.08      340.89     87.59 o
   2   2  27      219.66      267.48    107.11 o
   3   2  27      241.53      132.56     75.15 o
   4   2  27     1025.59     1142.97    140.28 o
   5   2  27      266.71      175.75     91.72 o
   6   2  27      328.24      264.52     98.23 o
  -1   3  27      448.85      425.51     94.10 o
   0   3  27      181.51      248.54     74.56 o
   1   3  27      442.38      438.53     87.59 o
   2   3  27     1147.48     1184.46    114.24 o
   3   3  27       45.68      -11.24     66.27 o
   4   3  27      748.65      865.29    108.90 o
   5   3  27      414.52      369.87     92.32 o
   6   3  27      279.05      363.94     89.36 o
  -1   4  27      621.40      491.22     85.82 o
   0   4  27      412.11      567.53     90.54 o
   1   4  27      599.40      456.30    103.57 o
   2   4  27      203.78      162.73     80.48 o
   3   4  27       14.03      -53.25     65.09 o
   4   4  27      253.09      185.81     98.23 o
   5   4  27      725.14      625.58    117.78 o
  -1   5  27      470.75      479.95     81.08 o
   0   5  27      392.69      432.01     83.44 o
   1   5  27      473.60      536.77     90.55 o
   2   5  27      111.01      230.19     71.01 o
   3   5  27     1143.29     1254.86    121.93 o
   4   5  27      194.52      192.91     92.91 o
   5   5  27        6.36       88.17     63.31 o
  -1   6  27      697.27      680.61    106.53 o
   0   6  27      297.55      289.97     98.23 o
   1   6  27      701.35      693.04     98.84 o
   2   6  27       50.15      137.28     59.76 o
   3   6  27      224.99      214.22     92.31 o
   4   6  27      333.18      387.02     99.42 o
  -1   7  27       47.73      -37.87     52.66 o
   0   7  27      129.01      173.38     66.27 o
   1   7  27       45.12      -34.32     52.66 o
   2   7  27      614.35      762.86     99.43 o
   0   0  28     4437.50     4724.57    181.92 o
   1   0  28      687.16      674.54     74.57 o
   2   0  28        5.90      -13.61     62.72 o
   3   0  28      382.78      417.80    100.60 o
   4   0  28     1648.63     1873.73    131.43 o
   5   0  28        6.50       28.99     73.97 o
   6   0  28      252.78       85.81    111.84 o
  -6   1  28       63.78      -21.89     76.33 o
  -5   1  28      420.59      330.22     94.09 o
  -4   1  28      691.11      672.93    113.63 o
  -3   1  28      623.36      603.08    101.20 o
  -2   1  28      905.70      955.90    105.95 o
  -1   1  28      264.46      223.88     57.53 o
   0   1  28      533.88      471.30     67.33 o
   1   1  28      269.39      300.32     56.70 o
   2   1  28      913.61      908.55    118.38 o
   3   1  28      608.18      458.08    127.84 o
   4   1  28      706.10      717.91    110.68 o
   5   1  28      439.87      365.73     89.36 o
   6   1  28       58.99      134.32     66.27 o
  -1   2  28      771.39      847.55    105.35 o
   0   2  28      235.06      191.73     94.68 o
   1   2  28      801.08      677.69     95.88 o
   2   2  28      112.40      208.88     62.72 o
   3   2  28      130.66       12.43     76.33 o
   4   2  28      406.41      342.65    122.50 o
   5   2  28     1106.61      875.43    120.16 o
   6   2  28      157.52      175.75    107.11 o
  -1   3  28      824.77      806.13    110.68 o
   0   3  28     1099.83     1112.81    103.59 o
   1   3  28      787.52      611.40     97.66 o
   2   3  28      154.79       99.41     69.23 o
   3   3  28     1055.49      937.58    111.87 o
   4   3  28      232.95      289.37     84.03 o
   5   3  28       35.30       -3.55     82.84 o
   6   3  28       36.39      133.14     81.07 o
  -1   4  28      532.37      675.85     91.14 o
   0   4  28     1823.17     1869.68    149.79 o
   1   4  28      527.80      501.86     96.47 o
   2   4  28      238.38       -2.96     92.31 o
   3   4  28      283.46      389.98     85.81 o
   4   4  28      666.56      765.83     98.24 o
   5   4  28      288.37      262.74    100.01 o
  -1   5  28      121.92      101.19     84.03 o
   0   5  28        3.50       23.67     59.17 o
   1   5  28      132.38       33.73     82.84 o
   2   5  28      572.82      724.38    110.67 o
   3   5  28       12.76       46.75     71.60 o
   4   5  28      334.57      203.57    107.70 o
  -1   6  28      139.27      229.00     71.01 o
   0   6  28      485.74      345.61    121.32 o
   1   6  28      144.08       91.13     72.78 o
   2   6  28       55.24       30.77     83.43 o
   3   6  28       31.77       32.54     57.99 o
   1   0  29      511.82      521.04     61.51 o
   2   0  29     1133.71     1121.11    113.65 o
   3   0  29       46.54       26.63     70.42 o
   4   0  29      586.51      501.27    108.30 o
   5   0  29        7.54       53.25     60.95 o
   6   0  29       12.42       17.16     63.91 o
  -6   1  29      246.73      311.86     94.09 o
  -5   1  29      340.38      437.91     95.28 o
  -4   1  29      598.31      567.56    113.63 o
  -3   1  29      224.17      213.03     83.44 o
  -2   1  29       48.74       71.60     69.23 o
  -1   1  29      245.87      148.43     59.41 o
   0   1  29     1666.42     1678.77    167.25 o
   1   1  29      243.56      260.13     57.28 o
   2   1  29       45.59      106.51     72.19 o
   3   1  29      242.67      334.35    125.45 o
   4   1  29      616.01      474.65    101.79 o
   5   1  29      364.67      275.77     91.13 o
   6   1  29      235.24      189.95     98.23 o
  -1   2  29      709.14      742.18    100.61 o
   0   2  29        6.17       36.09     82.25 o
   1   2  29      734.38      794.27    101.21 o
   2   2  29      140.85      158.00     90.54 o
   3   2  29     1266.53     1364.43    129.64 o
   4   2  29      103.08      120.71     77.52 o
   5   2  29       48.61       86.98     69.23 o
  -1   3  29      936.46      941.10    116.60 o
   0   3  29      661.59      621.43     88.18 o
   1   3  29      961.04     1068.96    108.91 o
   2   3  29       44.67       34.32     59.76 o
   3   3  29       57.29      -62.13     62.72 o
   4   3  29      195.00      169.24     98.23 o
   5   3  29      669.81      697.77    117.18 o
  -1   4  29       97.35      171.01     63.91 o
   0   4  29        0.66      -26.04     61.54 o
   1   4  29      104.37       94.68     63.91 o
   2   4  29      434.57      416.62     90.54 o
   3   4  29      307.06      325.47     98.23 o
   4   4  29      307.19      310.09    123.68 o
  -1   5  29       70.58      -14.79     75.15 o
   0   5  29      893.93     1014.47    115.41 o
   1   5  29       61.78      -24.85     81.07 o
   2   5  29       84.87      163.32     68.64 o
   3   5  29      120.45       82.25     86.39 o
  -1   6  29      257.57      240.26     78.11 o
   0   6  29       38.70       26.63     64.50 o
   1   6  29      258.62      162.73     91.13 o
   2   6  29      659.35      633.25    133.16 o
   0   0  30      365.85      332.58    106.52 o
   1   0  30      738.01      728.37     78.35 o
   2   0  30        6.62       17.75     96.45 o
   3   0  30     1285.17     1553.85    132.00 o
   4   0  30      211.16      345.59     81.66 o
   5   0  30        2.57      -26.63     68.05 o
  -5   1  30      365.36      272.22     94.68 o
  -4   1  30      430.69      337.32     94.69 o
  -3   1  30      160.98      173.97     68.05 o
  -2   1  30      185.56      186.40     96.46 o
  -1   1  30     1033.05     1127.46     79.49 o
   0   1  30      463.45      578.66     78.67 o
   1   1  30     1036.09     1097.72     82.15 o
   2   1  30      190.31       89.95     74.56 o
   3   1  30      172.49      224.27     93.50 o
   4   1  30      452.77      408.93    107.71 o
   5   1  30      361.60      470.46    123.09 o
  -1   2  30      170.84      185.81     79.89 o
   0   2  30       83.16       26.04     81.66 o
   1   2  30      178.86      309.49     79.89 o
   2   2  30      518.80      713.72     95.87 o
   3   2  30      159.53      148.53     72.78 o
   4   2  30      545.62      495.94    106.53 o
   5   2  30      119.55       73.38     98.23 o
  -1   3  30       52.49       60.36     91.72 o
   0   3  30      808.99      732.72    130.80 o
   1   3  30       61.55      -40.83     56.81 o
   2   3  30      177.45      103.56    107.70 o
   3   3  30      300.81      329.62     86.99 o
   4   3  30      625.14      704.86    121.92 o
  -1   4  30      418.36      389.40     84.03 o
   0   4  30      232.01      224.28     75.15 o
   1   4  30      391.64      382.29    101.79 o
   2   4  30      373.79      317.79     83.44 o
   3   4  30      398.75      457.45     96.46 o
   4   4  30      140.17       11.83     77.52 o
  -1   5  30      384.87      530.24    120.72 o
   0   5  30       21.42       95.27     62.72 o
   1   5  30      375.13      357.44    104.75 o
   2   5  30      253.75      331.39     85.21 o
   1   0  31      761.26      796.70     84.10 o
   2   0  31        1.70       31.95     73.37 o
   3   0  31        1.84      -28.99     59.76 o
   4   0  31       45.12       42.60     92.31 o
  -4   1  31      310.65      424.89     93.50 o
  -3   1  31      751.96      655.17    102.98 o
  -2   1  31      141.42      220.72     72.78 o
  -1   1  31      492.66      362.77     67.14 o
   0   1  31      399.43      632.49    103.86 o
   1   1  31      506.51      484.19     68.38 o
   2   1  31      147.96      206.52     71.01 o
   3   1  31      765.05      701.34    113.04 o
   4   1  31      318.14      336.72     94.68 o
  -1   2  31      274.54      374.59     98.83 o
   0   2  31     1324.85     1428.97    133.19 o
   1   2  31      280.69      275.17     96.46 o
   2   2  31      106.47       46.16     66.27 o
   3   2  31       91.29       42.01     99.41 o
   4   2  31      846.08      733.91    127.25 o
  -1   3  31      115.70       39.65    101.19 o
   0   3  31       19.53      -29.59     62.13 o
   1   3  31      112.44       31.95     81.66 o
   2   3  31      598.72      786.53    107.12 o
   3   3  31      100.51      157.99     97.64 o
   4   3  31      486.71      475.81    137.89 o
  -1   4  31      294.77      151.49     98.23 o
   0   4  31      157.17       91.13     88.17 o
   1   4  31      292.76      170.43    107.70 o
   2   4  31       43.63      115.39     63.91 o
   3   4  31       11.66      -28.40     62.13 o
   0   5  31      131.40       94.09     81.66 o
   0   0  32     1713.32     1915.76    142.08 o
   1   0  32      341.24      372.97     69.04 o
   2   0  32       35.21      -11.83     66.27 o
   3   0  32      189.94      206.52     77.52 o
   4   0  32      581.68      419.00    126.65 o
  -4   1  32      349.98      455.08     91.73 o
  -3   1  32      208.42      129.59     81.66 o
  -2   1  32      358.65      277.54     88.77 o
  -1   1  32      325.23      305.23     59.31 o
   0   1  32       87.77       66.13     85.21 o
   1   1  32      346.14      328.94     72.73 o
   2   1  32      348.75      533.78     99.42 o
   3   1  32      195.80      194.69     84.62 o
   4   1  32      346.91      359.21    111.25 o
  -1   2  32      393.27      446.21    101.20 o
   0   2  32      411.11      418.39     93.50 o
   1   2  32      392.21      483.49     97.05 o
   2   2  32       57.73       92.90     85.21 o
   3   2  32        2.15       97.04     70.41 o
  -1   3  32      384.48      461.59     86.40 o
   0   3  32      210.44      266.88     86.40 o
   1   3  32      385.16      347.38     95.87 o
   2   3  32        2.64        9.47     67.46 o
  -1   4  32      270.97      194.10     81.66 o
   0   4  32      624.10      784.16    140.26 o
   1   4  32      256.44      218.36     97.64 o
   1   0  33       28.97       58.90     50.37 o
   2   0  33      569.89      588.85    117.77 o
   3   0  33       49.50       24.85    100.00 o
  -3   1  33      101.18       84.62     75.74 o
  -2   1  33       96.06      220.13     76.33 o
  -1   1  33      126.22       95.49     63.48 o
   0   1  33     1146.22     1175.72     92.44 o
   1   1  33      132.24      208.56     67.08 o
   2   1  33       96.33      124.26     75.15 o
   3   1  33      105.99       27.22     77.52 o
  -1   2  33      493.46      461.60    111.85 o
   0   2  33       99.96       48.52     83.43 o
   1   2  33      501.20      549.78    104.16 o
   2   2  33      268.37      220.73     87.58 o
  -1   3  33      345.70      427.26     87.58 o
   0   3  33      139.67      160.36     75.15 o
   1   3  33      339.46      327.84     86.99 o
   0   0  34      338.37      421.34     94.09 o
   1   0  34      173.79       93.24    120.42 o
  -1   1  34      288.56      242.46     90.84 o
   0   1  34      251.55      249.88     62.66 o
   1   1  34      279.28      207.07     64.99 o
 
